# Supplementary material for: Heterogeneous taxonomic resolution of cytochrome b gene identification of bats from Argentina: Implications for field studies
Source: PLoS One. 2020 Dec 31;15(12):e0244750. doi: 10.1371/journal.pone.0244750 (PMC7775095; doi:10.1371/journal.pone.0244750)
Supplement: S2 File — Members of all genera of the species that have verified distributions in the capture zone, including also allied species aiming to achieve the widest possible representation of the geographical range of those species, with special emphasis on South American species, were included. (XLSX) [file pone.0244750.s002.xlsx]

## Sheet: Supplementary File S2
Species	Subspecies/voucher	Accession Number	Reference	Length (bp)	Provenance	Country
Furipterus horrens		AY621004	Agnarsson et al. 2011	1140
Macrotus californicus		AY380744	Agnarsson et al. 2011	1140
Macrotus waterhousii		AY380745	Agnarsson et al. 2011	1140
Dasypterus ega	AK01635	KP341740	Baird et al. 2015	1140		Mexico
Dasypterus ega	AK07693	KP341741	Baird et al. 2015	1140		Belize
Dasypterus ega	NK12302	KP341742	Baird et al. 2015	1140		Bolivia
Dasypterus ega	NK15304	KP341743	Baird et al. 2015	1140		Bolivia
Dasypterus ega	SP12622	KP341744	Baird et al. 2015	1140		Guatemala
Desmodus rotundus		FJ155477	Agnarsson et al. 2011	1140
Desmodus rotundus		KP134586	Carnieli et al. 2016	1140	Sao Paulo	Brazil
Desmodus rotundus		KP134587	Carnieli et al. 2016	1140	Sao Paulo	Brazil
Desmodus rotundus		HG003310	Botero et al. 2013	1140
Diaemus youngi		FJ155475	Agnarsson et al. 2011	1140
Eptesicus andersoni	andersoni	EU786850	Agnarsson et al. 2011	755
Eptesicus andersoni	pallescens	EU786841	Agnarsson et al. 2011	755
Eptesicus bottae	anatolicus	EU786812	Agnarsson et al. 2011	755
Eptesicus bottae	hingstoni	EU786819	Agnarsson et al. 2011	755
Eptesicus bottae	innesi	EU786815	Agnarsson et al. 2011	755
Eptesicus bottae	ogveni	EU786876	Agnarsson et al. 2011	755
Eptesicus bottae	taftanimontis	EU786814	Agnarsson et al. 2011	755
Eptesicus diminutus	MVZ AD496	AF376833	Ruedi and Mayer 2001	1122	Paraná	Brazil
Eptesicus diminutus	TK15033	EU786864	Juste et al. 2013	710	Guarico	Venezuela
Eptesicus furinalis	TK15160	EU786865	Juste et al. 2013	755	Guarico	Venezuela
Eptesicus fuscus		EU786866	Agnarsson et al. 2011	755
Eptesicus hottentotus		EU786823	Agnarsson et al. 2011	755
Eptesicus isabellinus	boscai	EU786838	Agnarsson et al. 2011	755
Eptesicus isabellinus	isabellinus	EU786831	Agnarsson et al. 2011	755
Eptesicus nasutus		EU786840	Agnarsson et al. 2011	755
Eptesicus nilssoni		AF376836	Agnarsson et al. 2011	1140
Eptesicus regulus		AY007531	Agnarsson et al. 2011	266
Eptesicus serotinus	mirza	EU786861	Agnarsson et al. 2011	755
Eptesicus serotinus	turcomanus	EU786875	Agnarsson et al. 2011	755
Eumops auripendulus		KP134576	Carnieli et al. 2016	1140	Sao Paulo	Brazil
Eumops auripendulus		KP134577	Carnieli et al. 2016	1140	Sao Paulo	Brazil
Eumops auripendulus		KP134578	Carnieli et al. 2016	1140	Sao Paulo	Brazil
Eumops bonariensis		KP134579	Carnieli et al. 2016	1140	Sao Paulo	Brazil
Eumops bonariensis	R641	KJ152627	Medina et al. 2014	688	Sao Paulo	Brazil
Eumops bonariensis	R6447	KJ152628	Medina et al. 2014	688	Sao Paulo	Brazil
Eumops dabbenei	TK15063	JQ731806	Bartlett et al. 2013	689	Guarico	Venezuela
Eumops nanus	TK13559	JQ731832	Bartlett et al. 2013	626	Yucatán	México
Eumops nanus	TK13558	JQ731826	Bartlett et al. 2013	715	Yucatán	México
Eumops nanus	TK13557	JQ731829	Bartlett et al. 2013	714	Yucatán	México
Eumops glaucinus		KP134574	Carnieli et al. 2016	1140	Sao Paulo	Brazil
Eumops glaucinus		KP134575	Carnieli et al. 2016	1140	Sao Paulo	Brazil
Eumops glaucinus	TK15248	EU350006	Bartlett et al. 2013	705	Guarico	Venezuela
Eumops glaucinus	TK64163	EU350005	Bartlett et al. 2013	705	Concepción	Paraguay
Eumops glaucinus	TK62416	EU350000	Mc Donough et al. 2008	705	Alto Paraguay	Paraguay
Eumops glaucinus	TK63051	EU350002	Mc Donough et al. 2008	705	Boquerón	Paraguay
Eumops glaucinus	TK62978	EU350001	Mc Donough et al. 2008	705	Boquerón	Paraguay
Eumops glaucinus	TK64926	EU350004	Mc Donough et al. 2008	705	Presidente Hayes	Paraguay
Eumops patagonicus	TK64364	JQ731828	Bartlett et al. 2013	714	Neembecú	Paraguay
Eumops patagonicus	TK64367	JQ731830	Bartlett et al. 2013	715	Neembecú	Paraguay
Eumops patagonicus	TK64850	JQ731831	Bartlett et al. 2013	714	Presidente Hayes	Paraguay
Eumops patagonicus	TK34937	JQ731833	Bartlett et al. 2013	715	Presidente Hayes	Paraguay
Eumops perotis	SP41	KT626652	Carnieli et al. 2016	1140	Sao Paulo	Brazil
Eumops perotis	SP42	KT626653	Carnieli et al. 2016	1140	Sao Paulo	Brazil
Eumops perotis	ASNHC13295/ASK6271	KC747672	Patricks and Stevens 2014	1135	Texas	United States
Eumops perotis	ASK5379	JQ731805	Bartlett et al. 2013	712	Texas	United States
Lasiurus blosevillii	AK13464	KP341705	Baird et al. 2015	1140		Argentina
Lasiurus blosevillii	MSB63295/NK21290	KC747683	Patricks and Stevens 2014	1135
Aeorestes cinereus		DQ421825	Agnarsson et al. 2011	400
Aeorestes cinereus	AK11014	KP341713	Baird et al. 2015	1140	Querétaro	Mexico
Aeorestes cinereus	BPBM178452	KP341719	Baird et al. 2015	1140	Hawaii	United States
Aeorestes cinereus	BPBM178453	KP341720	Baird et al. 2015	1140	Hawaii	United States
Aeorestes cinereus	BPBM185003	KP341721	Baird et al. 2015	1140	Maui	United States
Aeorestes cinereus	BPBM185245	KP341722	Baird et al. 2015	1140	Hawaii	United States
Aeorestes cinereus	NK11502	KP341727	Baird et al. 2015	1140		Bolivia
Aeorestes cinereus	NK08096	KP341736	Baird et al. 2015	1140	Baja California	Mexico
Lasiurus frantzii	F34142	KP341755	Baird et al. 2015	707		Guatemala
Lasiurus varius	AK16070	KP341756	Baird et al. 2015	1140		Argentina
Dasypterus xanthinus		AF369549	Agnarsson et al. 2011	801
Molossops temminckii	M451	KR608255	Moras et al. 2016	1140	Minas Gerais	Brazil
Molossops temminckii	M452	KR608256	Moras et al. 2016	1140	Minas Gerais	Brazil
Molossus currentium	TK9218	KM387368	Lindsey and Ammerman 2016	620	St. Catherine Parish	Jamaica
Molossus currentium	TTU 134662	MH410732	Loureiro et al. 2019	1140
Molossus currentium	TTU 134664	MH410733	Loureiro et al. 2019	1140
Molossus currentium	TK64016	MH058050	Loureiro et al. 2019	1140
Molossus molossus	MZV185589	MH058055	Loureiro et al. 2019	1140
Molossus molossus	FMNH206534	MH058077	Loureiro et al. 2019	1140
Molossus molossus	ROM58756	MH058075	Loureiro et al. 2019	1140
Molossus molossus	MZV166225	MH058071	Loureiro et al. 2019	1140
Molossus molossus	MSB210952	MH058054	Loureiro et al. 2019	1140
Molossus molossus	BDP3265	KM387326	Lindsey and Ammerman 2016	403	Sao Paulo	Brazil
Molossus molossus	TK14589	KM387336	Lindsey and Ammerman 2016	675	La Paz	Bolivia
Molossus molossus	TK64488	KM387323	Lindsey and Ammerman 2016	446	Presidente Hayes	Paraguay
Molossus molossus	TK64799	KM387378	Lindsey and Ammerman 2016	637	Cordillera	Paraguay
Molossus rufus	MZV223392	MH058080	Loureiro et al. 2019	1140
Molossus rufus	ROM35465	MH058081	Loureiro et al. 2019	1140
Molossus rufus	ROM30001	MH058088	Loureiro et al. 2019	1140
Molossus rufus	ROM52609	MH058087	Loureiro et al. 2019	1140
Molossus rufus	ROMF4981	MH058086	Loureiro et al. 2019	1140
Molossus rufus	ROM53800	MH058084	Loureiro et al. 2019	1140
Molossus rufus	TK56709	KM387361	Lindsey and Ammerman 2016	675	San Pedro	Paraguay
Molossus rufus	TK86608	KM387345	Lindsey and Ammerman 2016	675	Upper Demerara-Berbice	Guyana
Molossus rufus	TK86649	KM387346	Lindsey and Ammerman 2016	675	Upper Demerara-Berbice	Guyana
Molossus molossus	SP27	KP134561	Carnieli et al. 2016	1140	Sao Paulo	Brazil
Molossus molossus	SP28	KP134562	Carnieli et al. 2016	1140	Sao Paulo	Brazil
Myotis albescens		KP134585	Carnieli et al. 2016	1140	Sao Paulo	Brazil
Myotis albescens	FMNH 162543	AF376839	Larsen et al. 2012	1140	Tarija	Bolivia
Myotis albescens	TTU 85410	JX130467	Larsen et al. 2012	1140	Esmeraldas	Ecuador
Myotis albescens	TTU 85094	JX130465	Larsen et al. 2012	1140	Pastaza	Ecuador
Myotis albescens	TTU 99818	JX130504	Larsen et al. 2012	1140	Ñeembucú	Paraguay
Myotis albescens	TTU 99124	JX130503	Larsen et al. 2012	1140	Boquerón	Paraguay
Myotis albescens	TTU 46343	JX130445	Larsen et al. 2012	1140	Huánuco	Perú
Myotis albescens	FMNH:174926	MK799657	Patterson et al. 2019	1116		Perú
Myotis albescens	RDS 7889	MF143471	Platt et al. 2017	989
Myotis albescens	QCAZ 9157	MF143497	Platt et al. 2017	1140
Myotis diminutus	QCAZ 9168	MF143481	Platt et al. 2017	1140
Myotis levis	TK 49150	JX130475	Larsen et al. 2012	1140	Córdoba	Argentina
Myotis levis	FMNH 141600	AF376853	Larsen et al. 2012	1140	Sao Paulo	Brazil
Myotis levis	RDS 7781	MF143482	Platt et al. 2017	1140
Myotis nigricans	QCAZ 9601	MF143495	Platt et al. 2017	1140
Myotis nigricans	TK 194145	MF143484	Platt et al. 2017	1140
Myotis nigricans	MVZ AD50	AF376864	Larsen et al. 2012	1140	Paraiba	Brazil
Myotis cf. nigricans	TTU 34952	JX130450	Larsen et al. 2012	1140	La Paz	Bolivia
Myotis cf. nigricans	TTU 99802	JX130499	Larsen et al. 2012	1140	Ñeembucù	Paraguay
Myotis cf. nigricans	TTU 99046	JX130498	Larsen et al. 2012	1140	Alto Paraguay	Paraguay
Myotis cf. nigricans	TTU 99743	JX130496	Larsen et al. 2012	1140	Presidente Hayes	Paraguay
Myotis cf. nigricans	TTU 95992	JX130455	Larsen et al. 2012	1140	San Pedro Dept.	Paraguay
Myotis cf. nigricans	TTU 46347	JX130452	Larsen et al. 2012	1140	Huánuco Dept.	Perú
Myotis cf. nigricans	CM 78651	JX130490	Larsen et al. 2012	1140	Barinas	Venezuela
Myotis cf. nigricans	TTU 103759	JX130470	Larsen et al. 2012	1140	Guayas	Ecuador
Myotis ruber		AF376867	Agnarsson et al. 2011	1140
Myotis ruber	MVZ 185692	MF143478	Platt et al. 2017	1140
Promops centralis	ROM40289	MH058090	Loureiro et al. 2019	1140
Promops centralis	ROM52326	MH058091	Loureiro et al. 2019	1140
Promops centralis		L19732	Sudman et al. 1994	528
Tadarida brasiliensis	FLMNH 33086	MF135758	Speer et al. 2017	1140	Grand Bahama	Bahamas
Tadarida brasiliensis	FLMNH 33127	MF135759	Speer et al. 2017	1140	Long Island	Bahamas
Tadarida brasiliensis	SP17	KP134551	Carnieli et al. 2016	1140	Sao Paulo	Brazil
Tadarida brasiliensis	SP18	KP134552	Carnieli et al. 2016	1140	Sao Paulo	Brazil
Tadarida brasiliensis	SP19	KP134553	Carnieli et al. 2016	1140	Sao Paulo	Brazil
Myotis riparius	MVZ AD119	AF376866	Larsen et al. 2012	1140	Pernambuco	Brazil
Myotis cf. riparius	TTU 85060	JX130514	Larsen et al. 2012	1140	Tungurahua	Ecuador
Myotis cf. riparius	TTU 94912	JX130486	Larsen et al. 2012	1140	Dept. Canindeyú	Paraguay
Myotis cf. riparius	TTU 99645	JX130485	Larsen et al. 2012	1140	Paraguarí	Paraguay
Myotis cf. riparius	TTU 84870	JX130513	Larsen et al. 2012	1140	Pastaza District	Ecuador
Myotis riparius	TTU 99378	JX130491	Larsen et al. 2012	1140	Dept. Canindeyú	Paraguay
Myotis riparius	CM 68443	JX130473	Larsen et al. 2012	1140	Para	Suriname
Myotis riparius	CM 78659	JX130474	Larsen et al. 2012	1140	Bolívar	Venezuela
Myotis riparius	TTU 85345	JX130515	Larsen et al. 2012	1140	Esmeraldas Province	Ecuador
Myotis riparius	TK 145199	MF143480	Platt et al. 2017	1140
http://eutils.ncbi.nlm.nih.gov/entrez/eutils/efetch.fcgi?db=nucleotide&rettype=fasta&retmode=text&id=AY621004, AY380744, AY380745, KP341740, KP341741, KP341742, KP341743, KP341744, FJ155477, KP134586, KP134587, HG003310, FJ155475, EU786850, EU786841, EU786812, EU786819, EU786815, EU786876, EU786814, AF376833, EU786864, EU786865, EU786866, EU786823, EU786838, EU786831, EU786840, AF376836, AY007531…
