# Supplementary material for: Heterogeneous taxonomic resolution of cytochrome b gene identification of bats from Argentina: Implications for field studies
Source: PLoS One. 2020 Dec 31;15(12):e0244750. doi: 10.1371/journal.pone.0244750 (PMC7775095; doi:10.1371/journal.pone.0244750)
Supplement: S3 File — Alignment of 202 Cytb nucleotide sequences representing 41 species and 14 genera. No deletions, insertions or stop codons were either observed in the 1140 bp alignment. (FAS) [file pone.0244750.s003.fas]

>KC747672_Eumops_perotis_voucher_ASNHC13295_ASK6271
ATGATTACCATCCGAAAATCCCACCCCCTAATTAAAATCGTCAATGAAGCATTCATTGAT
TTACCAGCTCCATCAAATATCTCTTCCTGATGAAATTTTGGCTCACTCCTAGGAGTATGC
TTAGCCATACAAATTATAACCGGGCTATTCCTAGCAATACACTATACATCCGACACAGCC
ACCGCATTCAACTCAGTCACACATATCTGCCGAGACGTTAATTACGGTTGATTACTCCGT
TACCTACATGCTAACGGAGCCTCCATATTCTTCATCTGCTTATACCTCCACATTGGACGA
GGACTATATTACGGATCCTATACATATACAGAAACATGAAACGTAGGAATCATCCTCCTA
TTCGCAGTAATAGCCACTGCCTTCATAGGCTATGTATTACCATGAGGACAAATATCCTTC
TGAGGAGCAACTGTTATCACAAATCTTCTATCTGCAATCCCATACATCGGGACTGACCTT
GTAGAATGAATCTGAGGAGGCTTTTCAGTAGACAAAGCCACCCTCACCCGATTTTTTGCC
TTCCACTTCCTACTTCCCTTTATTATTGCTGCCATAGTTATAGTCCACCTCCTATTCCTA
CACGAAACAGGATCTAATAACCCTACAGGAATCCCAGCTAATTCAGACATAATCCCATTC
CACCCTTACTACACAATCAAAGATATCTTAGGACTCCTACTCATATTAGTAGCACTACTT
ATACTAGTATTATTCTCTCCCGACTTACTAGGAGACCCCGACAATTATACCCCAGCCAAC
CCCCTCAACACACCTCCACATATCAAACCAGAATGATACTTCCTATTCGCTTACGCAATC
CTACGATCAATCCCTAACAAACTAGGAGGTGTACTAGCCCTCGTCCTATCTATCCTTATC
CTAATAATAGTACCAATTCTCCACACCTCTAAACAACGAAGTATAACCTTCCGACCCCTA
AGCCAATGCCTTTTCTGACTACTAGTAGCAGACTTATTTACCCTCACATGAATTGGAGGT
CAACCAGTAGAACACCCATACGTAATCATTGGTCAACTAGCATCCATTCTTTATTCTTTT
ATTATTCTTCTATTTATACCCTTAACAAGCCTAATAGAAACTCACCTATTAAAAT-----

>MH058087_Molossus_rufus_voucher_ROM52609
ATGACCAACATCCGAAAATCTCATCCCCTAATTAAAATTGTTAACGATGCATTCATCGAC
CTACCAGCTCCATCAAATATTTCTTCTTGATGAAATTTCGGCTCTCTCTTAGGAGTCTGC
CTTATAGTGCAAATCTTGACAGGCTTATTCCTAGCAATACATTACACATCAGACACCGCC
ACAGCCTTCAATTCAGTAACACATATCTGCCGAGACGTCAACTATGGATGATTACTACGG
TACCTACACGCTAATGGAGCCTCTATATTCTTTATTTGCCTTTATCTTCATGTTGGCCGA
GGACTATATTATGGATCTTATACATATACTGAAACATGAAATGTAGGAATTATCCTCTTA
TTTGCTGTCATAGCCACCGCCTTCATAGGCTATGTCCTACCATGAGGACAAATATCCTTT
TGAGGAGCAACTGTCATCACAAACCTACTATSTGCAATCCCCTATATTGGAACAGACCTT
GTAGAGTGAATCTGAGGAGGCTTTTCAGTAGATAAAGCCACTCTCACCCGATTCTTCGCA
TTCCATTTCTTACTCCCCTTTATTATTGCAGCCATAGCCATAGTCCATCTCCTATTCCTA
CACGAAACAGGATCCAACAACCCCACAGGAATCCCAGCTAATACAGATATAATTCCATTC
CACCCCTACTATACAATCAAAGATATCCTAGGACTCCTACTAATAATTATAGCCTTGCTA
ATACTAGTATTGTTCTCTCCTGACTTACTAGGGGATCCTGACAATTATACTCCAGCCAAC
CCCCTAAATACACCCCCACATATTAAACCAGAATGATATTTCTTGTTCGCATACGCAATT
CTACGATCAATTCCAAATAAACTAGGAGGAGTACTAGCCTTAGTCCTATCAATCCTTATC
CTAATAATTGTCCCAATTCTCCATACCTCAAAACAACGAAGCATAACTTTCCGACCTCTG
AGCCAATGTCTCTTCTGATTATTAGTAGCAGATCTATTAACTCTAACATGAATCGGAGGC
CAACCAGTAGAACACCCCTATATTATCATCGGCCAATTAGCATCCATTCTATACTTCTCC
ATTATTATTCTATTAATACCACTAACAAGTCTAATAGAAAATCACCTATTAAAATGAAGA

>KP134561_Molossus_molossus_isolate_SP27
ATGACCAACATCCGAAAATCTCATCCCCTAATTAAAATTGTTAACGATGCATTCATCGAC
CTACCAGCTCCATCAAATATTTCCTCTTGATGAAATTTCGGCTCTCTCTTAGGAGTCTGC
CTTATAGTGCAAATCTTAACAGGCTTATTCCTAGCAATACATTACACATCAGATACCGCC
ACAGCCTTCAATTCAGTAACACATATCTGCCGAGACGTCAATTATGGATGATTACTACGG
TACCTACACGCTAATGGAGCCTCTATATTCTTTATTTGCCTTTATCTCCATGTAGGCCGA
GGATTATACTACGGATCCTATACATATACTGAAACATGAAATGTAGGAATTATCCTCTTA
TTCGCTGGCATAGCCACCGCTTTCATAGGCTACGTCCTACCATGAGGGCAAATATCTTTT
TGAGGAGCAACCGTCATCACAAACCTACTATCTGCAATCCCCTATATTGGAACAGACCTT
GTAGAATGAATCTGAGGAGGCTTTTCAGTAGATAAAGCCACTCTCACTCGATTCTTCGCA
TTCCATTTCTTACTCCCCTTTATTATTGCAGCCATAGCCATAGTCCACCTCCTATTCCTA
CACGAAACAGGATCCAACAATCCCACAGGAATCCCAGCTAATACAGATATAATTCCATTC
CACCCCTACTATACAATCAAAGATGTCCTAGGACTCCTACTAATAATTATAGCCCTACTA
ATATTAGTATTATTCTCTCCTGACCTACTAGGGGACCCTGACAATTATACTCCAGCCAAC
CCCCTAAACACGCCTCCACATATTAAACCAGAATGATATTTCTTGTTCGCATACGCAATT
CTACGATCAATTCCAAATAAACTAGGAGGAGTATTAGCCTTAGTCCTATCAATTCTTATC
CTAATAATTGTCCCAATTCTCCATACCTCAAAACAACGAAGCATAACTTTCCGACCTCTG
AGCCAATGTCTCTTTTGATTACTAGTAGCAGACCTACTAACTCTAACATGAATCGGAGGC
CAACCAGTAGAACACCCCTATATTATCATCGGACAATTAGCATCCATTCTATACTTCTCC
ATTATTATTCTATTAATACCCCTAACAAGTCTAATAGAAAACCACCTATTAAAATGAAGA

>KP134562_Molossus_molossus_isolate_SP28
ATGACCAACATCCGAAAATCTCATCCCCTAATTAAAATTGTTAACGATGCATTCATCGAC
CTACCAGCTCCATCAAATATTTCTTCTTGATGAAATTTCGGCTCTCTCTTAGGAGTCTGC
CTTATAGTGCAAATCTTAACAGGCTTATTCCTAGCAATACATTACACATCAGACACCGCC
ACAGCCTTCAATTCAGTAACACATATCTGCCGAGACGTCAACTATGGATGATTACTACGG
TACCTACACGCTAATGGAGCCTCTATATTCTTTATTTGCCTTTATCTCCATGTTGGCCGA
GGACTATATTATGGATCCTATACATATACTGAAACATGAAATGTAGGAATTATCCTTTTA
TTTGCTGTCATAGCCACCGCCTTCATAGGCTATGTCCTACCATGAGGACAAATATCTTTT
TGAGGAGCAACTGTCATCACAAATCTACTATCTGCAATCCCCTATATTGGAACAGACCTT
GTAGAATGAATCTGAGGAGGCTTTTCAGTAGATAAAGCCACTCTCACTCGATTCTTCGCA
TTCCATTTCTTACTCCCCTTTATTATCGCAGCCATAGCCATAGTCCATCTCCTATTCCTA
CACGAAACAGGATCCAACAACCCCACAGGAATCCCAGCTAACACAGATATAATTCCATTC
CACCCCTACTATACAATTAAAGATGTCCTAGGACTCCTACTAATAATCATAGCCCTACTA
ATATTAGTATTGTTCTCTCCTGACTTACTAGGAGACCCCGACAATTATACTCCAGCCAAC
CCCCTAAACACACCCCCACATATTAAACCAGAATGATATTTCCTGTTCGCATACGCAATT
CTACGATCAATTCCAAATAAACTAGGAGGAGTATTAGCCTTAGTCCTATCAATTCTTATC
CTAATAATTGTCCCAATTCTCCATACCTCAAAACAACGAAGCATAACTTTCCGACCTCTG
AGCCAATGTCTCTTTTGACTACTAGTAGCAGACCTACTAACTCTAACATGAATCGGAGGC
CAACCAGTAGAACACCCCTATATTATCATCGGCCAATTAGCATCCATTCTATACTTCTCC
ATTATTATTCTATTAATACCCCTAACAAGTCTAATAGAAAACCACCTATTAAAATGAAGA

>MH058090_Promops_centralis_voucher_ROM40289
ATGACCAACATCCGAAAATCTCACCCCCTAATAAAAATTGTTAATGATGCATTCATCGAC
CTACCAGCTCCATCAAACATTTCTTCATGATGAAATTTCGGTTCCCTCTTAGGAGTTGGC
CTAATAGTACAAATCCTAACAGGCCTATTCCTAGCTATACACTACACATCCGACACAGCC
ACAGCCTTTAACTCAGTAACACACATCTGCCGAGACGTCAACTACGGCTGACTACTACGA
TATTTACACGCTAACGGAGCTTCTATATTCTTCATCTGCCTATACCTCCATATCGGCCGC
GGCCTCTATTACGGATCCTATACATATACAGAGACATGAAATGTAGGAATTATTCTCCTA
TTCGCTGTCATAGCCACCGCCTTCATAGGCTATGTCTTACCCTGAGGACAAATATCTTTT
TGAGGAGCAACTGTCATCACAAATCTACTATCCGCAATCCCCTATATTGGAACAGACCTC
GTAGAATGAATTTGAGGAGGCTTCTCAGTAGATAAAGCCACCCTCACTCGATTCTTCGCA
TTCCACTTCCTACTTCCCTTTGTCATCGCAGCCATAGCTATAGTCCATCTTTTATTCTTA
CACGAGACTGGATCCAATAATCCCACAGGAATCCCAGCCAACATAGACATAATTCCATTC
CACCCCTATTATACAATCAAAGACATTCTAGGACTTCTACTTATATTATTAGCCTTACTA
ATATTAGTATTATTCTCCCCTGACCTATTAGGAGACCCAGACAATTACACCCCAGCCAAC
CCCCTAAACACACCTCCACACATCAAACCAGAATGATACTTCTTATTCGCCTACGCAATC
CTACGATCTATTCCAAATAAACTAGGAGGAGTACTAGCCCTAGTCCTATCAATCCTAGTC
CTAATAATCGTCCCAATCCTCCACACCTCAAAACAACGAAGCATAACCTTCCGACCTCTA
AGTCAATGCCTCTTCTGACTACTAGTAGCAGACCTATTAACTCTAACATGAATCGGAGGC
CAGCCAGTAGAACACCCATACATTATCATCGGCCAACTAGCATCCATCCTATATTTCTCC
ATCATCTTACTACTAATACCCCTAGCCAGCTTTATAGAAAATCACCTACTAAAATGAAGA

>MH058091_Promops_centralis_voucher_ROM52326
ATGACAAACATCCGAAAATCTCACCCCCTAATAAAAATCGTCAATGATGCATTCATCGAC
CTACCAGCTCCATCAAACATTTCCTCATGATGAAATTTTGGTTCCCTCTTAGGAGTTTGC
CTAATAGTACAAATCCTAACAGGCCTATTCCTAGCTATACACTACACATCCGACACAGCC
ACAGCCTTTAACTCAGTAACACACATCTGCCGAGACGTCAACTACGGCTGACTACTACGA
TATTTACACGCTAACGGAGCTTCTATATTCTTCATCTGCCTATACCTCCATATCGGCCGC
GGCCTCTATTACGGATCCTATACATATACAGAGACATGAAATGTAGGAATTATTCTCCTG
TTCGCTGTCATAGCCACCGCCTTCATAGGCTATGTCTTACCCTGAGGACAAATATCTTTT
TGAGGAGCAACTGTCATCACAAACCTACTATCCGCAATCCCCTATATTGGAACAGACCTC
GTAGAATGAATTTGAGGAGGCTTCTCAGTAGATAAAGCCACCCTCACTCGATTCTTCGCA
TTCCACTTCCTACTTCCTTTTGTCATCGCAGCCATAGCTATAGTCCATCTTTTATTCTTA
CACGAGACTGGATCCAATAATCCCACAGGAATCCCAGCCAACATAGACATAATTCCATTC
CACCCTTATTATACAATCAAAGACATTCTAGGACTTCTACTTATATTATTAGCCTTACTA
ATATTAGTATTATTCTCCCCTGACCTATTAGGAGACCCAGACAATTACACCCCAGCCAAC
CCCCTAAACACACCTCCACACATCAAACCAGAATGATACTTCTTATTCGCCTACGCAATC
CTACGATCTATTCCAAATAAACTAGGAGGAGTACTAGCCCTAGTCCTATCAATCCTAGTC
CTAATAATCGTCCCAATCCTCCACACCTCAAAACAACGAAGCATAACCTTCCGACCCCTA
AGTCAATGCCTCTTCTGACTACTAGTAGCAGATCTATTAACTCTAACATGAATCGGAGGC
CAGCCAGTAGAACACCCATACATTATCATCGGCCAACTAGCATCCATCCTATATTTCTCC
ATCATCTTACTACTAATACCCCTAGCCAGCTTTATAGAAAATCACCTACTAAAATGAAGA

>L19732_Promops_centralis
ATGACAAACATCCGAAAATCTCACCCCCTAATAAAAATCGTCAATGATGCATTCATCGAC
CTACCAGCTCCATCAAACATTTCCTGATGATGAAATTTTGGTTCCCTCTTAGGAGTTTGC
CTAATAATACAAATCTTAACAGGCCTATTCCTAGCTATACACTACACATCCGACACAGCC
ACAGCCTTTAACTCAGTAACACACATCTGCCGAGACGTCAACTACGGCTGACTACTGCGA
TATTTACACGCTAACGGAGCCTCTATATTCTTCATCTGCCTATACCTCCATATCGGCCGC
GGCCTCTATTACGGATCCTATACATATACAGAGACATGAAATGTAGGAATTATTCTCCTA
TTCGCTGTCATAGCCACCGCCTTCATAGGCTATGTCTTACCCTGAGGACAAATATCTTCT
TGAGGAGCAACCGTTATTACAAATCTACTATCCGCAATCCCTTATATTGGAACAGACCTT
GTAGGATGAATTTGAGGAGGTTTTTCAGTAGATAAAGCCACCCTAACC------------
------------------------------------------------------------
------------------------------------------------------------
------------------------------------------------------------
------------------------------------------------------------
------------------------------------------------------------
------------------------------------------------------------
------------------------------------------------------------
------------------------------------------------------------
------------------------------------------------------------
------------------------------------------------------------

>KJ152628_Eumops_bonariensis_isolate_R6447
------------------------------------------------------------
------------------------------------TTTGGATCCCTCTTAGGGATCTGT
CTTGCCATACAAATCCTAACAGGATTATTCCTAGCAATACATTACACATCAGACACCGCA
ACCGCATTCAACTCAGTCACTCACATCTGCCGAGACGTCAATTATGGGTGACTCCTCCGC
TATCTACACGCCAATGGAGCTTCCATATTCTTTATCTGCTTATATCTCCACGTTGGACGT
GGCCTATATTACGGATCATACACATATACAGAAACATGAAACGTAGGTATTATCCTTCTA
TTCGCAGTAATAGCCACAGCCTTCATAGGCTACGTACTATCATGAGGACAAATATCATTT
TGAGGGGCAACCGTAATCACAAACCTCCTCTCTGCAATCCCATACATCGGAACTGACCTT
GTCGAATGAATCTGAGGAGGATTCTCAGTAGACAAAGCAACCCTCACCCGTTTTTTTGCC
TTTCACTTCTTACTTCCCTTTATCATTGCCGCAATAGTAATGGTGCACCTCCTATTCTTA
CACGAAACTGGATCCAATAACCCCACAGGAATTCCAGCTAACTCTGACATAATCCCATTC
CACCCATACTACACAATCAAAGACATTCTAGGACTCCTACTAATATTAACAGCATTGCTC
ATACTAGTATTATTCTCCCCTGACCTACTAGGCGACCCCGATAATTACACCCCAGCTAAC
CCAC--------------------------------------------------------
------------------------------------------------------------
------------------------------------------------------------
------------------------------------------------------------
------------------------------------------------------------
------------------------------------------------------------

>MF135758_Tadarida_brasiliensis_voucher_UF_33086
ATGACCAACATCCGAAAATCTCACCCCCTAATTAAAATTATCAATGATGCATTTATTGAT
TTACCAGCCCCATCAAATATTTCTTCTTGATGAAATTTCGGCTCTCTCTTAGGAGTCTGC
CTTGCAGTCCAAATCTTAACAGGACTTTTCCTAGCAATACACTACACATCAGATACCGCT
ACCGCATTTAACTCAGTCACACATATTTGCCGAGACGTGAATTACGGCTGACTATTACGC
TACCTACACGCTAACGGAGCCTCAATATTCTTTATCTGCCTGTACCTCCACGTAGGACGT
GGACTCTACTATGGATCTTACACCTACACAGAAACATGAAACGTCGGAATTATCCTACTA
TTTGCTGTAATAGCCACTGCTTTTATAGGCTATGTATTACCATGAGGACAAATATCTTTC
TGAGGAGCTACAGTCATCACCAATCTATTATCCGCAATCCCTTATATTGGAACTGATTTA
GTCGAATGAATTTGGGGAGGCTTCTCAGTAGATAAAGCCACCCTAACCCGATTTTTCGCT
TTTCACTTCCTACTCCCTTTCATCATTGCAGCTATAGCAATAGTACATCTTCTATTTCTT
CACGAAACAGGATCAAATAATCCTACAGGAATTCCAGCCAACTCAGATATAATCCCATTC
CACCCTTACTATACAATCAAAGATACCCTCGGATTCTTACTAATACTGGCAGCACTACTT
GTATTAGTATTATTCTCCCCTGACCTATTAGGAGACCCTGATAATTACACCCCAGCCAAC
CCCCTTAATACCCCTCCACATATTAAGCCAGAATGATATTTTTTATTCGCCTACGCAATC
TTACGATCAATTCCAAATAAACTAGGAGGCGTTCTAGCCCTAGTTCTATCTATCCTCATC
CTCATAATCGTCCCAATCCTCCACACCTCCAAACAACGAAGCATAACCTTCCGACCTCTC
AGCCAATGCCTATTCTGACTATTAGTAGCAGACCTATTAACCCTCACATGAATTGGAGGC
CAACCAGTAGAACACCCATATATTATCATCGGCCAACTAGCATCTATCCTATACTTCTCC
ATTATCCTAGTACTAATACCCCTAACAAGCCTCATAGAAAATCACCTACTAAAATGAAGA

>KP134552_Tadarida_brasiliensis_isolate_SP18
ATGACCAACATCCGAAAATCTCACCCCCTAATTAAAATTATCAATGATGCATTTATTGAT
TTACCAGCCCCATCAAACATTTCTTCTTGATGAAATTTCGGCTCTCTCTTAGGAGTCTGC
CTTGCAGTCCAAATCTTAACAGGACTTTTCCTAGCAATACACTACACATCAGATACCGCT
ACCGCATTTAACTCAGTCACACATATTTGCCGAGACGTAAATTACGGCTGATTATTACGC
TACCTACACGCCAACGGAGCCTCAATATTCTTTATCTGCCTGTACCTCCACGTAGGACGT
GGACTCTACTATGGATCTTATACCTACACAGAAACATGAAACGTCGGAATTATCCTACTA
TTTGCTGTAATAGCTACTGCTTTTATAGGTTATGTATTACCATGAGGACAAATATCTTTC
TGAGGAGCTACAGTCATCACCAATCTATTATCCGCAATCCCTTATATCGGAACTGACTTA
GTCGAATGAATCTGGGGAGGTTTCTCAGTAGATAAAGCCACCCTAACCCGATTTTTCGCT
TTCCACTTCTTACTCCCTTTCATCATTGCAGCTATAGCAATAGTACATCTCCTATTTCTT
CACGAAACAGGATCAAATAATCCTACAGGAATTCCAGCCAACTCAGATATAATCCCATTC
CATCCCTACTATACAATTAAAGACACCCTCGGATTCTTACTAATACTAGCAGCACTACTT
GTATTAGTATTATTCTCACCTGACCTATTAGGAGACCCTGATAATTACACCCCAGCCAAC
CCCCTTAATACCCCTCCACATATTAAGCCAGAATGATATTTTTTATTCGCCTACGCAATT
TTACGATCAATTCCAAATAAATTAGGAGGTGTTCTAGCCCTAGTCCTATCTATTCTTATC
CTCATAATTGTCCCAATCCTCCACACCTCCAAACAACGAAGCATAACCTTCCGACCTCTT
AGCCAATGCCTATTCTGACTATTAGTAGCAGATCTATTAACTCTTACATGAATCGGAGGT
CAACCAGTAGAACACCCATATATCATCATCGGCCAACTAGCATCTATCCTATACTTCTCC
ATCATCCTAGTACTAATACCCCTAACAAGCCTTATAGAAAATCACCTACTAAAATGAAGA

>KP134551_Tadarida_brasiliensis_isolate_SP17
ATGACCAACATCCGAAAATCTCACCCCCTAATTAAAATTATCAATGATGCATTTATTGAC
CTACCAGCCCCATCAAACATTTCTTCTTGATGAAATTTCGGCTCTCTCTTAGGAGTCTGC
CTTGCAGTTCAAATCTTAACAGGACTTTTCCTAGCAATACACTACACATCAGATACCGCT
ACCGCATTTAACTCAGTCACACATATTTGCCGAGACGTAAATTACGGCTGATTATTACGC
TACCTACACGCCAACGGAGCCTCAATATTCTTTATCTGCCTGTACCTCCACGTAGGACGT
GGACTCTACTATGGATCTTATACCTACACAGAAACATGAAACGTCGGAATTATCCTACTA
TTCGCTGTAATAGCCACTGCTTTTATAGGTTATGTATTACCATGAGGACAAATATCTTTC
TGAGGAGCTACAGTCATCACCAATCTATTATCCGCAATCCCTTATATCGGAACTGACTTA
GTCGAATGAATCTGGGGAGGTTTCTCAGTAGATAAAGCCACCCTAACCCGATTTTTCGCT
TTCCATTTCTTACTCCCTTTCATCATTGCAGCTATAGCAATAGTACATCTCCTATTTCTT
CACGAAACAGGATCAAATAATCCTACAGGAATTCCAGCCAACTCAGATATAATCCCATTC
CATCCTTACTATACAATTAAAGACACCCTCGGATTCTTACTAATACTAGCAGCACTACTT
GTATTAGTATTATTCTCACCTGACCTATTAGGAGACCCTGATAATTACACCCCAGCCAAC
CCCCTTAATACCCCTCCACATATTAAGCCAGAATGATATTTTTTATTCGCCTACGCAATT
TTACGATCAATTCCAAATAAATTAGGAGGTGTTCTAGCCCTAGTCCTATCTATCCTTATC
CTCATAATCGTCCCAATCCTCCACACCTCCAAACAACGAAGCATAACCTTCCGACCTCTC
AGCCAATGCCTATTCTGACTATTAGTAGCAGATCTATTAACTCTTACATGAATCGGAGGC
CAACCAGTAGAACACCCATATATCATCATCGGCCAACTAGCATCTATCCTATACTTCTCC
ATCATCCTAGTACTAATACCCCTAACAAGCCTTATAGAAAATCACCTACTAAAATGAAGA

>KP134553_Tadarida_brasiliensis_isolate_SP19
ATGACCAACATCCGAAAATCTCACCCCCTAATTAAAATTATCAATGATGCATTTATTGAT
TTACCAGCCCCATCAAACATTTCTTCTTGATGAAATTTCGGCTCTCTCTTAGGAGTCTGC
CTTGCAGTCCAAATCTTAACAGGACTTTTCCTAGCAATACACTACACATCAGATACCGCT
ACCGCATTTAACTCAGTCACACATATTTGCCGAGACGTAAATTACGGCTGATTATTACGC
TACCTACACGCCAACGGAGCCTCAATATTCTTTATCTGCCTGTACCTCCACGTAGGACGT
GGACTCTACTACGGATCTTATACCTACACAGAAACATGAAACGTCGGAATTATCCTACTA
TTTGCTGTAATAGCCACTGCTTTTATAGGTTATGTATTACCATGAGGACAAATATCTTTC
TGAGGAGCTACAGTCATCACCAATCTATTATCCGCAATCCCTTATATCGGAACTGACTTA
GTCGAATGAATCTGGGGAGGTTTCTCAGTAGATAAAGCCACCCTAACCCGATTTTTCGCT
TTCCACTTCTTACTCCCTTTCATCATTGCAGCTATAGCAATAGTACATCTTCTATTTCTT
CACGAAACAGGATCAAATAATCCTACAGGAATTCCAGCCAACTCAGATATAATCCCATTC
CATCCTTACTATACAATTAAAGACACCCTCGGATTCTTACTAATACTAGCAGCACTACTT
GTATTAGTATTATTCTCACCTGACCTATTAGGAGACCCTGATAATTACACCCCAGCCAAC
CCCCTTAATACCCCTCCACATATTAAGCCAGAATGATATTTTTTATTCGCCTACGCAATT
TTACGATCAATTCCAAATAAATTAGGAGGTGTTCTAGCCCTAGTCCTATCTATTCTTATC
CTCATAATTGTCCCAATCCTCCACACCTCCAAACAACGAAGCATAACCTTCCGACCTCTT
AGCCAATGCCTATTCTGACTATTAGTAGCAGATCTATTAACTCTTACATGAATCGGAGGT
CAACCAGTAGAACACCCATATATCATCATCGGCCAACTAGCATCTATCCTATACTTCTCC
ATCATCCTAGTACTAATACCCCTAACAAGCCTTATAGAAAATCACCTACTAAAATGAAGA

>JQ731832_Eumops_nanus_voucher_TK13559
------------------------------------------------------------
---------CCATCAAATATTTCCTCTTGGTGGAACTTCGGCTCTCTCTTAGGAATCTGT
CTTGCTATACAAATCCTAACAGGATTATTTCTAGCAATACATTACACATCAGATACCGCT
ACCGCATTCAACTCAGTCACTCACATCTGTCGAGACGTCAATTATGGGTGACTCCTCCGT
TACCTACACGCCAACGGAGCTTCCATATTCTTCATCTGCTTATATCTCCACGTTGGACGT
GGACTATATTACGGATCATATACATATACAGAAACATGAAACGTAGGCATTATCCTCCTA
TTCGCAGTAATAGCCACAGCCTTCATAGGCTACGTACTACCATGAGGGCAAATATCATTT
TGAGGGGCAACCGTAATCACAAACCTCCTCTCTGCAATTCCATACATCGGAACCGACCTT
GTCGAATGAATCTGAGGAGGGTTCTCAGTAGATAAAGCAACCCTTACCCGATTCTTTGCC
TTTCACTTTCTACTTCCTTTTATCGTTGCCGCAATAGTAATAGTACACCTCCTATTCTTA
CACGAAACTGGATCCAATAACCCTACAGGAATTCCAGCTAACTCTGACATAATCCCATTC
CACCCATATTACACAATCCAAGACATTCTAGGACT-------------------------
------------------------------------------------------------
------------------------------------------------------------
------------------------------------------------------------
------------------------------------------------------------
------------------------------------------------------------
------------------------------------------------------------
------------------------------------------------------------

>MF135759_Tadarida_brasiliensis_voucher_UF_33127
ATGACCAACATCCGAAAATCTCACCCCCTAATTAAAATTATCAATGATGCATTTATTGAT
TTACCAGCCCCATCAAATATTTCTTCTTGATGAAATTTCGGCTCTCTCTTAGGAGTCTGC
CTTGCAGTCCAAATCTTAACAGGACTTTTCCTAGCAATACACTACACATCAGATACCGCT
ACCGCATTTAACTCAGTCACACATATTTGCCGAGACGTGAATTACGGCTGACTATTACGC
TACCTACACGCTAACGGAGCCTCAATATTCTTTATCTGCCTGTACCTCCACGTAGGACGT
GGACTCTACTATGGATCTTACACCTACACAGAAACATGAAACGTCGGAATTATCCTACTA
TTTGCTGTAATAGCCACTGCTTTTATAGGCTATGTATTACCATGAGGACAAATATCTTTC
TGAGGAGCTACAGTCATCACCAATCTATTATCCGCAATCCCTTATATTGGAACTGATTTA
GTCGAATGAATTTGGGGAGGCTTCTCAGTAGATAAAGCCACCCTAACCCGATTTTTCGCT
TTTCACTTCCTACTCCCTTTCATCATTGCAGCTATAGCAATAGTACATCTTCTATTTCTT
CACGAAACAGGATCAAATAATCCTACAGGAATTCCAGCCAACTCAGATATAATCCCATTC
CACCCTTACTATACAATCAAAGATACCCTCGGATTCTTACTAATACTGGCAGCACTACTT
GTATTAGTATTATTCTCCCCTGACCTATTAGGAGACCCTGATAATTACACCCCAGCCAAC
CCCCTTAATACCCCTCCACATATTAAGCCAGAATGATATTTTTTATTCGCCTACGCAATC
TTACGATCAATTCCAAATAAATTAGGAGGCGTTCTAGCCCTAGTTCTATCTATCCTCATC
CTCATAATCGTCCCAATCCTCCACACCTCCAAACAACGAAGCATAACCTTCCGACCTCTC
AGCCAATGCCTATTCTGACTATTAGTAGCAGACCTATTAACCCTTACATGAATTGGAGGT
CAACCAGTAGAACACCCATATATTATCATCGGCCAACTAGCATCTATCCTATACTTCTCC
ATTATCCTAGTACTAATACCCCTAACAAGCCTTATAGAAAATCACCTACTAAAATGAAGA

>KP134575_Eumops_glaucinus_isolate_SP44
ATGACCAACATCCGAAAATCCCACCCCCTAATTAAAATCGTCAATGATGCATTCATTGAT
TTGCCAGCTCCATCAAATATCTCCTCCTGATGAAACTTTGGCTCTCTTTTAGGAATCTGC
CTAGCTGTGCAGATCCTAACTGGATTATTCCTAGCAATACATTACACATCCGACACAGCC
ACCGCATTCAACTCAGTTACACATATCTGTCGAGATGTAAATTACGGTTGACTACTCCGC
TACCTACACGCCAACGGAGCTTCCATATTTTTCATCTGCTTATATCTCCACATTGGACGA
GGACTATACTATGGATCCTATACATATACAGAAACATGAAACGTAGGAGTTATTCTATTA
TTCGCAGTAATAGCTACTGCCTTTATAGGCTATGTATTACCATGAGGACAAATATCTTTC
TGAGGGGCAACCGTTATCACAAACCTATTATCCGCAATCCCATATATCGGAACAGACCTT
GTAGAATGAATCTGAGGGGGTTTTTCAGTAGACAAAGCCACACTCACCCGATTCTTTGCT
TTCCACTTCTTACTTCCATTTATCATTGCTGCCATAGTCATAGTTCACCTCTTATTCCTC
CACGAAACAGGATCCAATAACCCTACAGGAATTCCAGCCAACTCAGACATAATCCCATTC
CACCCTTACTATACAATCAAAGATATCCTCGGACTTCTACTAATACTAGCAACATTACTT
ACACTAGTATTATTCTCCCCCGACCTGCTAGGAGACCCCGACAACTACACCCCAGCTAAC
CCACTCAACACACCCCCACACATCAAACCAGAATGATATTTTCTATTTGCCTACGCAATT
CTACGATCAATTCCTAATAAATTAGGAGGTGTACTAGCCCTAGTACTATCTATTCTCATC
CTAATAATTGTACCAATCCTCCACACCTCAAAACAACGAAGCATAACTTTCCGACCCCTA
AGCCAATGCCTTTTCTGATTACTAGTTGCAGACTTACTGACCCTCACATGAATTGGAGGC
CAACCAGTAGAACACCCATATGTAATCATCGGCCAACTAGCATCTATTCTTTATTTCTCT
ATCATTCTCCTATTCATACCCCTAACAAGCCTAATAGAAAATCACCTATTAAAATGAAGA

>KP134574_Eumops_glaucinus_isolate_SP43
ATGACCAACATCCGAAAATCCCACCCCCTAATTAAAATCGTCAATGATGCATTCATTGAT
TTGCCAGCTCCATCAAATATCTCCTCCTGATGAAACTTTGGCTCTCTTTTAGGAATCTGC
CTAGCTGTGCAGATCCTAACTGGATTATTCCTAGCAATACATTACACATCCGACACAGCC
ACCGCATTCAACTCAGTTACACATATCTGCCGAGATGTAAATTACGGTTGACTACTCCGC
TACCTACACGCCAACGGAGCTTCCATATTTTTCATCTGCCTATATCTCCACATTGGACGA
GGACTATACTATGGATCCTATACATATACAGAAACATGAAACGTAGGAGTTATTCTATTA
TTCGCAGTAATAGCTACTGCCTTTATAGGCTATGTATTACCATGAGGACAAATATCTTTC
TGAGGGGCAACCGTTATCACAAACCTATTATCCGCAATCCCATATATCGGAACAGACCTT
GTAGAATGAATCTGAGGGGGTTTTTCAGTAGACAAAGCCACACTCACCCGATTCTTTGCT
TTCCACTTCTTACTTCCATTTATCATTGCTGCCATAGTCATAGTTCACCTCTTATTCCTC
CACGAAACAGGATCCAATAACCCTACAGGAATTCCAGCCAACTCAGACATAATCCCATTC
CACCCTTACTATACAATCAAAGATATCCTCGGACTTCTACTAATACTAGCAACATTACTT
ACACTAGTATTATTCTCCCCCGACCTGCTAGGAGACCCCGACAACTACACCCCAGCTAAC
CCACTCAACACACCCCCACACATCAAACCAGAATGATATTTTCTATTTGCCTACGCAATT
CTACGATCAATTCCTAATAAATTAGGAGGTGTACTAGCCCTAGTACTATCTATTCTCATC
CTAATAATTGTACCAATCCTCCACACCTCAAAACAACGAAGCATAACTTTCCGACCCCTA
AGCCAATGCCTTTTCTGATTACTAGTTGCAGACTTACTGACCCTCACATGAATTGGAGGC
CAACCAGTAGAACACCCATATGTAATCATCGGCCAACTAGCGTCTATTCTTTATTTCTCT
ATCATTCTCCTATTCATACCCCTAACAAGCCTAATAGAAAATCACCTATTAAAATGAAGA

>KP134579_Eumops_bonariensis_isolate_SP48
ATGACAAACATTCGAAAATCTCACCCCTTAATCAAAATCATCAATGACGCATTCATTGAC
CTTCCAGCCCCATCAAATATCTCCTCTTGATGAAACTTTGGATCCCTCTTAGGGATCTGT
CTTGCCATACAAATCCTAACAGGATTATTCCTAGCAATACATTACACATCAGACACCGCT
ACCGCATTCAACTCAGTCACTCACATCTGCCGAGACGTCAATTATGGATGACTCCTCCGC
TATCTACACGCCAATGGAGCTTCCATATTCTTTATCTGCTTATATCTTCACGTTGGACGT
GGCCTATATTACGGATCATACACATATACAGAAACATGAAACGTAGGTATTATCCTTCTA
TTCGCAGTAATAGCCACAGCCTTCATAGGCTACGTACTACCATGAGGACAAATATCATTT
TGAGGGGCAACCGTAATCACAAACCTCCTCTCTGCAATCCCATACATCGGAACTGACCTT
GTCGAATGAATCTGAGGAGGATTCTCAGTAGACAAAGCAACCCTCACCCGTTTTTTTGCC
TTTCACTTCTTACTTCCCTTTATCATTGCCGCAATAGTAATGGTGCACCTCCTATTCTTA
CACGAAACTGGATCCAATAACCCCACAGGAATTCCAGCTAACTCTGACATAATCCCATTC
CACCCATACGACACAATCAAAGACATTCTAGGACTCCTACTAATATTAACAGCATTGCTC
ATACTAGTATTATTCTCCCCTGACCTACTAGGCGACCCCGATAACGACACCCCAGCTAAC
CCACTAAACACACCCCCTCATATCAAACCAGAATGATACTTCCTATTCGCTTACGCAATC
CTACGATCAATCCCCAACAAACTAGGAGGCGTCCTAGCCCTAGTATTATCCATCCTCATC
CTAATGATTGTCCCAATTCTCCACACCTCCAAACAACGAAGCATAACCTTTCGACCCCTC
AGCCAATGCCTTTTTTGACTATTAGTAGCAGACCTACTCACCCTCACATGAATCGGCGGC
CAACCAGTAGAACACCCCTACATCATTATCGGACAACTAGCATCCATTCTATACTTCTCC
ATTATCCTCTTACTTATACCCCTAACAAGCCTAATAGAAAACCACTTCTTAAAATGAAGA

>KP134578_Eumops_auripendulus_isolate_SP47
ATGACCAACATCCGAAAATCCCACCCCCTATTCAAAATCGTCAACGACGCATTCATTGAT
TTACCAGCTCCATCAAATATCTCCTCCTGATGAAATTTCGGCTCTCTACTAGGAGTTTGC
CTAGCTGTACAAATTCTAACCGGACTATTCCTAGCAATACATTACACATCCGACACCGCC
ACCGCATTCAACTCAGTCACACATATCTGCCGAGACGTCAATTACGGATGATTACTCCGC
TACCTTCATGCCAACGGAGCCTCTATATTCTTTATCTGCTTATATCTCCACGTCGGACGA
GGGCTATATTATGGCTCATACACATATACAGAAACATGAAACGTAGGAATTATTCTTCTA
TTCGCAGTAATAGCCACTGCCTTCATAGGCTACGTCCTACCATGAGGACAAATATCCTTC
TGAGGAGCAACCGTCATCACAAACCTACTATCTGCAATCCCATACATCGGCACTACTCTT
GTAGAGTGAATTTGAGGGGGCTTCTCAGTAGACAAAGCCACACTCACCCGATTCTTTGCC
TTTCACTTCTTACTTCCATTCGTCATCGCCGCCATAGTCATAGTTCACCTCCTATTCCTT
CACGAAACAGGATCTAATAACCCTACAGGAATTCCAGCCAACTCAGACATAATCCCATTT
CACCCCTACTACACAATTAAAGATATCCTTGGACTCCTACTAATAATAGGAGCACTACTA
ATGCTAGTACTATTCTCCCCTGACTTACTAGGAGATCCAGATAACTACACTCCAGCCAAT
CCCCTCAACACACCCCCGCACATTAAACCAGAATGATACTTCCTATTCGCCTATGCCATC
CTACGATCAATCCCTAATAAATTAGGAGGAGTACTAGCCTTAGTCCTATCAATTCTCATT
CTAATAATTGTGCCAATCCTCCATACCTCTAAGCAACGAAGTATAACTTTCCGACCCCTA
AGCCAATGCCTCTTCTGACTACTAGTAGCAGACTTACTAACCCTCACATGAATTGGAGGC
CAACCAGTAGAACACCCATATGTAATCATCGGCCAACTGGCATCAATTCTTTACTTCTCC
ATCATCCTCTTGCTTATACCTCTAACAAGCCTAATAGAAAACCACCTATTAAAATGAAGA

>KP134577_Eumops_auripendulus_isolate_SP46
ATGACCAACATCCGAAAATCCCACCCCCTATTCAAAATCGTCAACGACGCATTCATTGAT
CTACCAGCTCCATCAAATATCTCCTCCTGATGAAATTTCGGCTCTCTACTAGGAGTTTGC
CTAGCTGTACAAATTCTAACCGGACTATTCCTAGCAATACATTACACATCTGACACCGCC
ACCGCATTCAACTCAGTCACACATATCTGCCGAGACGTCAATTACGGATGATTACTCCGC
TACCTTCATGCCAACGGAGCCTCTATATTCTTTATCTGCTTATATCTCCACGTCGGACGA
GGGCTATATTATGGCTCATACACATATACAGAAACATGAAACGTAGGAATTATTCTTCTA
TTCGCAGTAATAGCCACTGCCTTCATAGGCTACGTCCTACCATGAGGACAAATATCCTTC
TGAGGAGCAACCGTCATCACAAACCTACTATCTGCAATCCCATACATCGGCACTACTCTT
GTAGAGTGAATTTGAGGGGGCTTCTCAGTAGACAAAGCCACACTCACCCGATTCTTTGCC
TTTCACTTCTTACTTCCATTCGTCATCGCCGCCATAGTCATAGTTCACCTCCTATTCCTT
CACGAAACAGGATCTAATAACCCTACAGGAATTCCAGCCAACTCAGACATAATCCCATTC
CACCCCTACTACACAATTAAAGATATCCTTGGACTCCTACTAATAATAGGAGCACTACTA
ATGCTAGTACTATTCTCCCCTGACTTACTAGGAGATCCAGATAACTACACTCCAGCCAAT
CCCCTCAACACACCCCCGCACATTAAACCAGAATGATACTTCCTATTCGCCTATGCCATC
CTGCGATCAATCCCTAATAAATTAGGAGGAGTACTAGCCTTAGTCCTATCAATTCTCATT
CTAATAATTGTGCCAATCCTCCATACCTCTAAGCAACGAAGTATAACTTTCCGACCCCTA
AGCCAATGCCTCTTCTGACTACTAGTAGCAGACTTACTAACCCTCACATGAATTGGAGGC
CAACCAGTAGAACACCCATATGTAATCATCGGCCAACTGGCATCAATTCTTTACTTCTCC
ATCATCCTCTTGCTTATACCTCTAACAAGCCTAATAGAAAACCACCTATTAAAATGAAGA

>KP134576_Eumops_auripendulus_isolate_SP45
ATGACCAACATCCGAAAATCCCACCCCCTATTCAAAATCGTCAACGACGCATTCATTGAT
CTACCAGCTCCATCAAATATCTCCTCCTGATGAAATTTCGGCTCTCTACTAGGAGTTTGC
CTAGCTGTACAAATTCTAACCGGACTATTCCTAGCAATACATTACACATCTGACACCGCC
ACCGCATTCAACTCAGTCACACATATCTGCCGAGACGTCAATTACGGATGATTACTCCGC
TACCTTCATGCCAACGGAGCCTCTATATTCTTTATCTGCTTATATCTCCACGTCGGACGA
GGGCTATATTATGGCTCATACACATATACAGAAACATGAAACGTAGGAATTATTCTTCTA
TTCGCAGTAATAGCCACTGCCTTCATAGGCTACGTCCTACCATGAGGACAAATATCCTTC
TGAGGAGCAACCGTCATCACAAACCTACTATCTGCAATCCCATACATCGGCACTACTCTT
GTAGAGTGAATTTGAGGGGGCTTCTCAGTAGACAAAGCCACACTCACCCGATTCTTTGCC
TTTCACTTCTTACTTCCATTCATCATCGCCGCCATAGTCATAGTTCACCTCCTATTCCTT
CACGAAACAGGATCTAATAACCCTACAGGAATTCCAGCCAACTCAGACATAATCCCATTC
CACCCCTACTACACAATTAAAGATATCCTTGGACTCCTACTAATAATAGGAGCACTACTA
ATGCTAGTACTATTCTCCCCTGACTTACTAGGAGATCCAGATAACTACACTCCAGCCAAT
CCCCTCAACACACCCCCGCACATTAAACCAGAATGATACTTCCTATTCGCCTATGCCATC
CTGCGATCAATCCCTAATAAATTAGGAGGAGTACTAGCCTTAGTCCTATCAATTCTCATT
CTAATAATTGTGCCAATCCTCCATACCTCTAAGCAACGAAGTATAACTTTCCGACCCCTA
AGCCAATGCCTCTTCTGACTACTAGTAGCAGACTTACTAACCCTCACATGAATTGGAGGC
CAACCAGTAGAACACCCATATGTAATCATCGGCCAACTGGCATCAATTCTTTACTTCTCC
ATCATCCTCTTGCTTATACCTCTAACAAGCCTAATAGAAAACCACCTATTAAAATGAAGA

>KR608256_Molossops_temminckii_voucher_M452
ATGACCAACATTCGAAAATCTCATCCCCTAATCAAAATTGTCAATGACGCATTCATTGAC
CTACCAGCTCCATCAAACATCTCCTCTTGATGAAACTTTGGTTCCCTCTTAGGAATCTGC
CTTATAGTACAAATTTTAACAGGATTATTCCTAGCTATACACTATACATCAGACACTGCC
ACCGCATTTAACTCAGTTACACATATCTGCCGAGATGTAAACTACGGCTGACTACTACGC
TATCTCCACGCCAACGGAGCATCAATATTCTTTATCTGCCTATACCTACATGTTGGACGC
GGACTTTATTATGGATCCTACACATACACAGAAACCTGAAACGTAGGAATTATTCTCCTA
TTTGCAGTAATAGCCACCGCCTTTATAGGTTATGTATTACCATGAGGACAAATATCATTC
TGAGGGGCAACAGTAATCACAAATCTACTATCCGCAATCCCCTATATCGGCACTGATCTT
GTAGAATGAATCTGAGGCGGCTTCTCAGTAGACAAAGCCACCCTTACCCGATTTTTTGCA
TTTCATTTCCTACTTCCCTTTATCATTGCAGCCATGGCAATAGTACACCTGCTATTTCTA
CACGAAACCGGATCTAACAACCCTACAGGAATACCAGCTAACTCCGATATAATCCCCTTT
CACCCTTATTACACAATTAAAGACATCCTAGGACTTCTACTAATACTATTAGCCCTACTC
ATACTAGTACTATTTTCCCCTGACCTCCTAGGAGACCCCGACAACTATACCCCAGCCAAC
CCCCTCAACACACCTCCCCATATTAAGCCAGAATGATACTTCCTATTCGCCTACGCAATC
CTACGATCAATTCCAAATAAACTTGGAGGCGTACTAGCCTTAGTACTCTCCATTCTTATC
CTAATAATTGTTCCCATACTACACACCTCCAAACAACGAAGCATAACATTCCGACCCCTT
AGCCAATGCCTCTTCTGATTACTAGTAGCAGACCTATTTACCCTCACATGAATTGGAGGT
CAACCAGTAGAGCACCCTTACATTATTATTGGTCAACTAGCATCAATTTTATACTTCTCA
ATTATTCTATTACTTATACCCCTAACAAGCCTAATAGAAAATCATCTACTAAAATGAAGA

>KR608255_Molossops_temminckii_voucher_M451
ATGACCAACATTCGAAAATCTCATCCCCTAATCAAAATTGTCAATGACGCATTCATTGAC
CTACCAGCTCCATCAAACATCTCCTCTTGATGAAACTTTGGTTCCCTCTTAGGAATCTGC
CTTATAGTACAAATTTTAACAGGATTATTCCTAGCTATACACTATACATCAGACACTGCC
ACCGCATTTAACTCAGTTACACATATCTGCCGAGATGTAAACTACGGCTGACTACTACGC
TATCTCCACGCCAACGGAGCATCAATATTCTTTATCTGCCTATACCTACATGTTGGACGC
GGACTTTATTATGGATCCTACACATACACAGAAACCTGAAACGTAGGAATTATTCTCCTA
TTTGCAGTAATAGCCACCGCCTTTATAGGTTATGTATTACCATGAGGACAAATATCATTC
TGAGGGGCAACAGTAATCACAAATCTACTATCCGCAATCCCCTATATCGGCACTGATCTT
GTAGAATGAATCTGAGGCGGCTTCTCAGTAGACAAAGCCACCCTTACCCGATTTTTTGCA
TTTCATTTCCTACTTCCCTTTATCATTGCAGCCATGGCAATAGTACACCTGCTATTTCTA
CACGAAACCGGATCTAACAACCCTACAGGAATACCAGCTAACTCCGATATAATCCCCTTT
CACCCTTATTACACAATTAAAGACATCCTAGGACTTCTACTAATACTATTAGCCCTACTC
ATACTAGTACTATTTTCCCCTGACCTCCTAGGAGACCCCGACAACTATACCCCAGCCAAC
CCCCTCAACACACCTCCCCATATTAAGCCAGAATGATATTTCCTATTCGCCTACGCAATC
CTACGATCAATTCCAAATAAACTTGGAGGCGTACTAGCCTTAGTACTCTCCATTCTTATC
CTAATAATTGTTCCCATACTACACACCTCCAAACAACGAAGCATAACATTCCGACCCCTT
AGCCAATGCCTCTTCTGATTACTAGTAGCAGACCTATTTACCCTCACATGAATTGGAGGC
CAACCAGTAGAGCACCCTTACATCATTATTGGTCAACTAGCATCAATTCTATACTTCTCA
ATTATTCTATTACTTATACCCCTAACAAGCCTAATAGAAAATCATCTACTAAAATGAAGA

>MH058081_Molossus_rufus_voucher_ROM35465
ATGACCAACATCCGAAAATCTCATCCCCTAATCAAAATTGTTAACGATGCATTCATCGAC
CTACCAGCTCCATCAAATATTTCTTCTTGATGAAATTTCGGCTCTCTCTTAGGAGTCTGC
CTTATAGTGCAAATCTTAACAGGCTTATTCCTAGCAATACATTACACATCAGATACCGCC
ACAGCCTTCAATTCAGTAACACATATCTGCCGAGACGTCAATTATGGGTGATTACTACGG
TACCTACACGCTAATGGAGCCTCTATATTCTTTATTTGCCTTTATCTCCATGTCGGCCGA
GGATTATACTATGGATCCTATACATATACTGAAACATGAAATGTAGGAATTATCCTCTTA
TTCGCTGTCATAGCCACCGCTTTCATAGGCTACGTCCTACCATGAGGGCAAATATCTTTT
TGAGGAGCAACTGTCATCACAAACCTACTATCTGCAATCCCCTATATTGGAACAGACCTT
GTAGAATGAATCTGAGGAGGCTTTTCAGTAGATAAAGCCACTCTCACTCGATTCTTCGCA
TTCCATTTCTTACTCCCCTTTATTATTGCAGCCATAGCCATAGTCCATCTCCTATTCCTA
CACGAAACAGGATCCAACAATCCCATAGGAATTCCAGCTAATACAGATATAATTCCATTC
CACCCCTACTATACAATCAAAGATGTCCTAGGACTCCTACTAATAATTATAGCCCTACTA
ATATTAGTATTGTTCTCTCCTGACCTACTAGGGGACCCTGACAATTATACTCCAGCCAAC
CCCCTAAACACGCCTCCACATATTAAACCAGAATGATATTTCTTGTTCGCATACGCAATT
CTACGATCAATTCCAAATAAACTAGGAGGAGTATTAGCCTTAGTCCTATCAATTCTTATC
CTAATAATTGTCCCAATTCTCCATACCTCAAAACAACGAAGCATAACTTTCCGACCTCTG
AGCCAATGTCTCTTTTGACTACTAGTAGCAGATCTATTAACTCTAACATGAATCGGAGGC
CAACCAGTAGAACACCCCTATATTATCATCGGCCAATTAGCATCCATTCTATACTTCTCC
ATTATTATTCTATTAATACCCCTAACAAGTCTAATAGAAAACCACCTATTAAAATGAAGA

>KM387378_Molossus_molossus_voucher_TK64799
------------------------------------------------------------
--ACCAGCTCCATCAAATATTTCTTCTTGATGAAATTTCGGCTCTCTCTTAGGAGTCTGC
CTTATAGTGCAAATCTTAACAGGCTTATTCCTAGCAATACATTACACATCAGACACCGCC
ACAGCCTTCAATTCAGTAACACATATCTGCCGAGACGTCAACTATGGATGATTACTACGG
TACCTACACGCTAATGGAGCCTCTATATTCTTTATTTGCCTTTATCTCCATGTTGGCCGA
GGACTATATTATGGATCCTATACATATACCGAAACATGAAATGTAGGAATTATCCTTTTA
TTTGCTGTCATAGCCACCGCCTTCATAGGCTATGTCCTACCATGAGGACAAATATCTTTT
TGAGGAGCAACTGTCATCACAAATCTACTATCTGCAATCCCCTATATTGGAACAGACCTT
GTAGAATGAATCTGAGGAGGCTTTTCAGTAGATAAAGCCACTCTCACTCGATTCTTCGCA
TTCCATTTCTTACTCCCCTTTATTATCGCAGCCATAGCCATAGTCCATCTCCTATTCCTA
CACGAAACAGGATCCAACAACCCCACAGGAATCCCAGCCAACACAGATATAATTCCATTC
CACCCCTACTATACAATTAAAGATGTCCTAGGACTCCTA---------------------
------------------------------------------------------------
------------------------------------------------------------
------------------------------------------------------------
------------------------------------------------------------
------------------------------------------------------------
------------------------------------------------------------
------------------------------------------------------------

>MH058086_Molossus_rufus_voucher_ROMF4981
ATGACCAACATCCGAAAATCTCACCCCCTGATTAAAATTGTTAACGATGCATTCATCGAC
CTACCAGCTCCATCAAATATTTCTTCTTGATGAAATTTCGGCTCTCTCTTAGGAGTCTGC
GTTATAGTGCAAATCTTAACAGGCTTATTCCTAGCAATACATTACACATCAGACACCGCC
ACAGCCTTCAATTCAGTAACACATATCTGCCGAGACGTCAACTATGGATGATTACTACGG
TACCTACACGCTAATGGAGCCTCTATATTCTTTATTTGCCTTTATCTCCATGTTGGCCGA
GGACTATACTATGGATCCTATACATATACTGAAACATGAAATGTAGGAATTATCCTTTTA
TTTGCTGTCATAGCCACCGCCTTCATAGGCTATGTCCTACCATGAGGACAAATATCTTTT
TGAGGAGCAACTGTCATCACAAATCTACTATCTGCAATCCCCTATATTGGAACAGACCTT
GTAGAATGAATCTGAGGAGGCTTTTCAGTAGATAAAGCCACTCTCACTCGATTCTTCGCA
TTCCATTTCTTACTCCCCTTTATTATCGCAGCCATAGCCATAGTCCATCTCCTATTCCTA
CACGAAACAGGATCCAACAACCCCACAGGAATCCCAGCTAACACAGATATAATTCCATTC
CACCCCTACTATACAATTAAAGATGTCCTAGGACTCCTACTAATAATTATAGCCCTACTA
ATATTAGTATTGTTCTCTCCTGACTTACTAGGGGACCCCGACAATTATACTCCAGCCAAC
CCCCTAAACACACCCCCACATATTAAACCAGAATGATATTTCCTGTTCGCATACGCAATT
CTACGATCAATTCCAAATAAACTAGGGGGAGTACTAGCTTTAGTCCTATCAATTCTTATC
CTAATAATTCTCCCAATTCTCCATACCTCAAAACAACGAAGCATAACTTTCCGACCTCTG
AGCCAATGTCTCTTCTGATTATTAGTAGCAGATTTATTAACTCTAACATGAATCGGAGGC
CAACCAGTAGAACATCCCTATATTATCATCGGCCAATTAGCATCCATTCTATACTTCTCC
ATTATTATTCTATTAATACCACTAACAAGTCTAATGGAAAATCATCTATTAAAATGAAGA

>MH058088_Molossus_rufus_voucher_ROM30001
ATGACCAACATCCGAAAATCTCATCCCCTAATCAAAATTGTTAACGATGCATTCATCGAC
CTACCAGCTCCATCAAATATTTCTTCTTGATGAAATTTCGGCTCTCTCTTAGGAGTCTGC
CTTATAGTGCAAATCTTAACAGGCTTATTCCTAGCAATACATTACACATCAGATACCGCC
ACAGCCTTCAATTCAGTAACACATATCTGCCGAGACGTCAATTATGGGTGATTACTACGG
TACCTACACGCTAATGGAGCCTCTATATTCTTTATTTGCCTTTATCTCCATGTCGGCCGA
GGATTATACTACGGATCCTATACATATACTGAAACATGAAATGTAGGGATTATCCTCTTA
TTCGCTGTCATAGCCACCGCTTTCATAGGCTACGTCCTACCATGAGGACAAATATCTTTT
TGAGGAGCAACTGTCATCACAAACCTACTATCTGCAATCCCCTATATTGGAACAGACCTT
GTAGAATGAATCTGAGGAGGCTTTTCAGTAGATAAAGCCACTCTCACTCGATTCTTCGCA
TTCCATTTCTTACTCCCCTTTATTATTGCAGCCATAGCCATAGTCCATCTCCTATTCCTA
CACRAAACAGGATCCAACAATCCCACAGGAATCCCAGCTAATACAGATATAATTCCATTC
CACCCCTACTATACAATCAAAGATATCCTAGGACTCCTACTAATAATTATAGCCCTACTA
ATATTAGTATTGTTCTCTCCTGACCTACTAGGGGACCCTGACAATTATACTCCAGCCAAC
CCCCTAAACACGCCTCCACATATTAAACCAGAATGATATTTCTTGTTCGCATACGCAATT
CTACGATCAATTCCAAATAAACTAGGAGGAGTATTAGCCTTAGTCCTATCAATTCTTATC
CTAATAATTGTCCCAATTCTCCATACCTCAAAACAACGAAGCATAACTTTCCGACCTCTG
AGCCAATGTCTCTTTTGACTACTAGTAGCAGATCTATTAACTCTAACATGAATCGGAGGC
CAACCAGTAGAACACCCCTATATTATCATCGGCCAATTAGCATCCATTCTATATTTCTCC
ATTATTATTCTATTAATACCCCTAACAAGTCTAATAGAAAACCACCTATTAAAATGAAGA

>MH058080_Molossus_rufus_voucher_MZV223392
ATGACCAACATCCGAAAATCTCATCCCCTAATCAAAATTGTTAACGATGCATTCATCGAC
CTACCAGCTCCATCAAATATTTCTTCTTGATGAAATTTCGGCTCTCTCTTAGGAGTCTGC
CTTATAGTGCAAATCTTAACAGGCTTATTCCTAGCAATACATTACACATCAGATACCGCC
ACAGCCTTCAATTCAGTAACACATATCTGCCGAGACGTCAATTATGGGTGATTACTACGG
TACCTACACGCTAATGGAGCCTCTATATTCTTTATTTGCCTTTATCTCCATGTCGGCCGA
GGATTATACTACGGATCCTATACATATACTGAAACATGAAATGTAGGAATTATCCTCTTA
TTCGCTGTCATAGCCACCGCTTTCATAGGCTACGTCCTACCATGAGGACAAATATCTTTT
TGAGGAGCAACTGTCATCACAAACCTACTATCTGCAATCCCCTATATTGGAACAGACCTT
GTAGAATGAATCTGAGGAGGCTTTTCAGTAGATAAAGCCACTCTCACTCGATTCTTCGCA
TTCCATTTCCTACTCCCCTTTATTATTGCAGCCATAGCCATAGTCCATCTCCTATTCCTA
CACGAAACAGGATCCAACAATCCCACAGGAATCCCAGCTAATACAGATATAATTCCATTC
CACCCCTACTATACAATCAAAGATATCCTAGGACTCCTACTAATAATTATAGCCCTACTA
ATATTAGTATTGTTCTCTCCTGACCTACTAGGGGACCCTGACAATTATACTCCAGCCAAC
CCCCTAAACACGCCTCCACATATTAAACCAGAATGATATTTCTTGTTCGCATACGCAATT
CTACGATCAATTCCAAATAAACTAGGAGGAGTATTAGCCTTAGTCCTATCAATTCTTATC
CTAATAATTGTCCCAATTCTCCATACCTCAAAACAACGAAGCATAACTTTCCGACCTCTG
AGCCAATGTCTCTTTTGACTACTAGTAGCAGATCTATTAACTCTAACATGAATCGGAGGC
CAACCAGTAGAACACCCCTATATTATCATCGGCCAATTAGCATCCATTCTATACTTCTCC
ATTATTATTCTATTAATACCCCTAACAAGTCTAATAGAAAACCACCTATTAAAATGAAGA

>MH058084_Molossus_rufus_voucher_ROM53800
ATGACCAACATCCGAAAATCTCATCCCCTAATTAAAATTGTTAACGATGCGTTCATCGAC
CTACCAGCTCCATCAAATATTTCTTCTTGATGAAATTTCGGCTCTCTCTTAGGAGTCTGC
CTTATGGTGCAAATCTTAACAGGCTTATTCCTAGCAATACATTACACATCAGATACCGCC
ACAGCCTTCAATTCAGTAACACATATCTGCCGAGACGTCAATTATGGATGATTACTACGG
TACCTACACGCTAATGGAGCCTCTATATTCTTTATTTGCCTTTATCTCCATGTAGGCCGA
GGATTATACTACGGATCCTATACATATACTGAAACATGAAATGTAGGAATTATCCTCTTA
TTCGCTGTCATAGCCACCGCTTTCATAGGCTACGTCCTACCATGAGGGCAAATATCTTTT
TGAGGAGCAACCGTCATCACAAACCTACTATCTGCAATCCCCTATATTGGAACAGACCTT
GTAGAATGAATCTGAGGAGGCTTTTCAGTAGATAAAGCCACTCTCACTCGATTCTTCGCA
TTCCATTTCTTACTCCCCTTTATTATTGCAGCCATAGCCATAGTCCATCTCCTATTCCTA
CACGAAACAGGATCCAACAATCCCACAGGAATCCCAGCTAATACAGATATAATTCCATTC
CACCCCTACTATACAATCAAAGATATCCTAGGACTCCTACTAATAATTATAGCCCTACTA
ATATTAGTATTATTCTCTCCTGACCTACTAGGAGACCCTGACAATTATACTCCAGCCAAC
CCCCTAAACACGCCTCCACATATTAAACCAGAATGATATTTCTTATTCGCATACGCAATT
CTACGATCAATTCCAAATAAACTAGGAGGAGTATTAGCCTTAGTCCTATCAATTCTTATT
CTAATAATTGTCCCAATCCTCCATACCTCAAAACAACGAAGCATAACTTTCCGACCTCTG
AGCCAATGTCTCTTTTGACTGCTAGTAGCAGATCTATTAACTCTAACATGAATTGGAGGC
CAACCAGTAGAACACCCCTATATTATCATCGGCCAATTAGCATCCATTCTATACTTCTCC
ATTATTATTCTATTAATACCCCTAACAAGTCTAATAGAAAACCACCTATTAAAATGGAGA

>MH410732_Molossus_currentium_voucher_TTU_134662
ATGACCAACATCCGAATATCTCATCCCCTAATCAAAATTGTTAACGATGCATTCATCGAC
CTACCAGCTCCATCAAATATTTCTTCTTGATGAAATTTCGGCTCTCTCTTAGGAGTTTGC
CTTATAGTGCAAATCTTAACAGGCTTATTCCTAGCAATACATTACACATCAGATACCGCC
ACAGCCTTCAATTCAGTAACACATATCTGCCGAGACGTCAATTATGGGTGATTACTACGG
TACCTACACGCTAATGGAGCCTCTATATTCTTTATTTGCCTTTATCTCCATGTCGGCCGA
GGATTATACTACGGATCCTATACATATACTGAAACATGAAATGTAGGGATTATCCTTTTA
TTCGCTGTTATAGCCACCGCTTTCATAGGCTACGTCCTACCATGAGGGCAAATATCTTTT
TGAGGAGCAACTGTCATCACAAACCTACTATCTGCAATCCCCTATATTGGAACAGACCTT
GTAGAATGAATCTGAGGAGGCTTTTCAGTAGATAAAGCCACTCTCACTCGATTCTTCGCA
TTCCATTTCTTACTCCCCTTTATTATTGCAGCCATAGCCATAGTCCATCTCCTATTCCTA
CACGAAACAGGATCCAACAATCCCACAGGAATCCCAGCTAATACAGACATAATTCCATTC
CACCCCTACTATACAATCAAAGATGTCCTAGGACTTCTACTAATAATTATGGCTCTACTA
ATATTAGTATTGTTCTCTCCTGACCTACTAGGGGACCCTGACAATTATACTCCAGCTAAC
CCCCTAAACACGCCTCCACATATTAAACCAGAATGATATTTCTTGTTCGCATACGCAATT
CTACGATCAATTCCAAATAAACTAGGAGGAGTATTAGCCTTAATCCTATCAATTCTTATC
CTAATAATTGTCCCAATTCTCCATACCTCAAAACAACGAAGCATAACTTTCCGACCTCTG
AGCCAATGTCTCTTTTGACTACTGGTAGCAGATCTATTAACTCTAACATGAATCGGAGGC
CAACCAGTAGAACACCCCTATATTATCATCGGCCAATTAGCATCCATTCTATACTTCTCC
ATTATTATTCTATTAATACCCCTAACAAGTCTAATAGAAAACCACCTATTAAAATGAAGA

>KM387345_Molossus_rufus_voucher_TK86608
------------------------CCCCTAATTAAAATTGTTAACGATGCGTTCATCGAT
CTACCAGCTCCATCAAATATTTCTTCTTGATGAAATTTCGGCTCTCTCTTAGGAGTCTGC
CTTATAGTGCAAATCTTAACAGGCTTATTCCTAGCAATACATTACACATCAGATACCGCC
ACAGCCTTCAATTCAGTAACACATATCTGCCGAGACGTCAATTATGGATGATTACTACGG
TACCTACACGCTAATGGAGCCTCTATATTCTTTATTTGCCTTTATCTCCATGTAGGCCGA
GGATTATACTACGGATCCTATACATATACTGAAACATGAAATGTAGGAATTATCCTCTTA
TTCGCTGTCATAGCCACCGCTTTCATAGGCTACGTCCTACCATGAGGGCAAATATCTTTT
TGAGGAGCAACCGTCATCACAAACCTACTATCTGCAATCCCCTATATTGGAACAGACCTT
GTAGAATGAATCTGAGGAGGCTTTTCAGTAGATAAAGCCACTCTCACTCGATTCTTCGCA
TTCCACTTCTTACTCCCCTTTATTATTGCAGCCATAGCCATAGTCCATCTCCTATTCCTA
CACGAAACAGGATCCAACAATCCCACAGGAATCCCAGCCAATACAGATATAATTCCATTC
CACCCCTACTATACAATCAAAGATATCCTAGGACTCCTA---------------------
------------------------------------------------------------
------------------------------------------------------------
------------------------------------------------------------
------------------------------------------------------------
------------------------------------------------------------
------------------------------------------------------------
------------------------------------------------------------

>KM387368_Molossus_currentium_bondae_voucher_TK9218
----------------------------------------------TTTCATTCATCGAC
CTACCAACTCCATCAAATATTTCTTCTTGATGAAATTTCGGCTCTCTCTTAGGAGTCTGC
CTTATAGTGCAAATCTTAACAGGCTTATTCCTAGCAATACATTACACATCAGATACCGCC
ACAGCCTTCAATTCAGTAACACATATCTGCCGAGACGTCAATTATGGGTGACTACTACGG
TACCTACACGCTAATGGAGCCTCTATATTCTTTATTTGCCTTTATCTCCATGTCGGCCGA
GGATTATACTACGGATCCTATACATATACTGAAACATGAAATGTAGGAATTATCCTCTTA
TTCGCTGTCATAGCCACCGCTTTCATAGGCTACGTCCTACCATGAGGGCAAATATCTTTT
TGAGGAGCAACTGTCATCACAAACCTACTATCTGCAATTCCCTATATTGGAACAGACCTT
GTAGAATGAATCTGAGGAGGCTTTTCAGTAGATAAAGCCACTCTCACTCGATTCTTCGCA
TTCCATTTCTTACTCCCCTTTATTATTGCAGCCATAGCCATAGTCCACCTCCTATTCCTA
CACGAAACAGGATCCAACAATCCCACAGGAATCCCAGCTAATACAGATATAATTCCATTC
CACCCC------------------------------------------------------
------------------------------------------------------------
------------------------------------------------------------
------------------------------------------------------------
------------------------------------------------------------
------------------------------------------------------------
------------------------------------------------------------
------------------------------------------------------------

>MH058055_Molossus_molossus_voucher_MZV185589
ATGACCAACATCCGAAAATCTCATCCCCTAATTAAAATTGTTAACGATGCATTCATCGAC
CTACCAGCTCCATCAAATATTTCCTCTTGATGAAATTTCGGCTCTCTCTTAGGAGTCTGC
CTTATAGTGCAAATCTTAACAGGCTTATTCCTAGCAATACATTACACATCAGATACCGCC
ACAGCCTTCAATTCAGTAACACATATCTGCCGAGACGTCAATTATGGATGATTACTACGG
TACCTACACGCTAATGGAGCCTCTATATTCTTTATTTGCCTTTATCTCCATGTAGGCCGA
GGATTATACTACGGATCCTATACATATACTGAAACATGAAATGTAGGAATTATCCTCTTA
TTCGCTGTCATAGCCACCGCTTTCATAGGCTACGTCCTACCATGAGGACAAATATCTTTT
TGAGGAGCAACCGTCATCACAAACCTACTATCTGCAATCCCCTATATTGGAACAGACCTT
GTAGAATGAATCTGAGGAGGCTTTTCAGTAGATAAAGCCACTCTCACTCGATTCTTCGCA
TTCCATTTCTTACTCCCCTTTATTATTGCAGCCATAGCCATAGTCCACCTTCTATTCCTA
CACGAAACAGGGTCCAACAATCCCACAGGAATCCCAGCTAATACAGATATAATTCCATTC
CACCCCTACTATACAATCAAAGATGTCCTAGGACTCCTACTAATAATTATAGCCCTACTA
ATATTAGTATTATTCTCTCCTGACCTACTAGGGGACCCTGACAATTATACTCCAGCCAAC
CCCCTAAACACGCCTCCACATATTAAACCAGAATGATATTTCTTGTTCGCATACGCAATT
CTACGATCAATTCCAAATAAACTAGGAGGAGTATTAGCCTTAGTCCTATCAATTCTTATC
CTAATAATTGTCCCAATTCTCCATRCCTCAAAACAACGAAGCATAACTTTCCGACCTCTG
AGCCAATGTCTCTTTTGACTACTAGTAGCAGACCTACTAACTCTAACATGAATTGGAGGC
CAACCAGTAGAACACCCCTATATTATCATCGGACAATTAGCATCCATTCTATACTTCTCC
ATTATTATTCTATTAATACCCCTAACAAGTCTAATAGAAAACCACCTATTAAAATGAAGA

>MH410733_Molossus_currentium_voucher_TTU_134664
ATGACCAACATCCGAATATCTCATCCCCTAATCAAAATTGTTAACGATGCATTCATCGAC
CTACCAGCTCCATCAAATATTTCTTCTTGATGAAATTTCGGCTCTCTCTTAGGAGTCTGC
CTTATAGTGCAAATCTTAACAGGCTTATTCCTAGCAATACATTACACATCAGATACCGCC
ACAGCCTTCAATTCAGTAACACATATCTGCCGAGACGTCAATTATGGGTGATTACTACGG
TACCTACACGCTAATGGAGCCTCTATATTCTTTATTTGCCTTTATCTCCATGTCGGCCGA
GGATTATACTACGGATCCTATACATATACTGAAACATGAAATGTAGGAATTATCCTTTTA
TTCGCTGTTATAGCCACCGCTTTCATAGGCTACGTCCTACCATGAGGGCAAATATCTTTT
TGAGGAGCAACTGTCATCACAAACCTACTATCTGCAATCCCCTATATTGGAACAGACCTT
GTAGAATGAATCTGAGGAGGCTTTTCAGTAGATAAAGCCACTCTCACTCGATTCTTCGCA
TTCCATTTCTTACTCCCCTTTATTATTGCAGCCATAGCCATAGTCCATCTCCTATTCCTA
CACGAAACAGGATCCAACAATCCCACAGGAATCCCAGCTAATACAGACATAATTCCATTC
CACCCCTACTATACAATCAAAGATGTCCTAGGACTTCTACTAATAATTATAGCCCTACTA
ATATTAGTATTGTTCTCTCCTGACCTACTAGGGGACCCTGACAATTATACTCCAGCTAAC
CCCCTAAACACGCCTCCACATATTAAACCAGAATGATATTTCTTGTTCGCATACGCAATT
CTACGATCAATTCCAAATAAACTAGGAGGAGTATTAGCCCTAGTCCTATCAATTCTTATC
CTAATAATTGTCCCAATTCTCCATACCTCAAAACAACGAAGCATAACTTTCCGACCTCTG
AGCCAATGTCTCTTTTGACTACTGGTAGCAGATCTATTAACTCTAACATGAATCGGAGGC
CAACCAGTAGAACACCCCTATATTATCATCGGCCAATTAGCATCCATTCTATACTTCTCC
ATTATTATTCTATTAATACCCCTAACAAGTCTAATAGAAAACCACCTATTAAAATGAAGA

>KM387326_Molossus_molossus_voucher_BDP3265
------------------------CCCCTAATTAAAATTGTTAATGATGCATTCATCGAC
CTACCAGCTCCATCAAATATTTCTTCTTGATGAAATTTCGGCTCTCTCTTAGGAGTCTGC
CTTATAGTACAAATCTTAACAGGCTTATTCCTAGCAATACATTACACATCAGACACCGCC
ACAGCCTTCAATTCAGTAACACATATCTGCCGAGACGTCAATTATGGATGATTACTACGG
TACCTACACGCTAATGGAGCCTCTATATTCTTTATTTGCCTTTATCTCCATGTTGGCCGA
GGACTATACTACGGATCCTATACATACACTGAAACATGAAATGTAGGAATTATCCTCCTA
TTTGCTGTCATAGCCACCGCCTTCATAGGTTATGTCCTACCATGAGGACAAATATCATTC
TGAGGGG-----------------------------------------------------
------------------------------------------------------------
------------------------------------------------------------
------------------------------------------------------------
------------------------------------------------------------
------------------------------------------------------------
------------------------------------------------------------
------------------------------------------------------------
------------------------------------------------------------
------------------------------------------------------------
------------------------------------------------------------
------------------------------------------------------------

>MH058075_Molossus_molossus_voucher_ROM58756
ATGACCAACATCCGAAAATCTCATCCCCTAATTAAAATTATTAACGATGCATTCATCGAC
CTACCAGCTCCATCAAATATTTCTTCTTGATGAAATTTCGGCTCTCTCTTAGGAGTCTGC
CTTATAGTGCAAATCTTGACAGGCTTATTCCTAGCAATACATTACACATCAGACACCGCC
ACAGCCTTCAATTCAGTAACACATATCTGCCGAGACGTCAACTATGGATGATTACTACGG
TACCTACACGSTAATGGAGCCTCTATATTCTTTATTTGCCTTTATCTTCATGTTGGCCGA
GGACTATATTATGGATCTTATACATATACTGAAACATGAAATGTAGGAATTATCCTCTTA
TTTGCTGTCATAGCCACCGCCTTCATAGGCTATGTCCTACCATGAGGACAAATATCATTC
TGAGGAGCAACTGTCATCACAAACCTACTATCTGCAATCCCCTATATTGGAACAGACCTT
GTAGAGTGAATCTGAGGAGGCTTTTCAGTAGATAAAGCCACTCTCACCCGATTCTTCGCA
TTCCATTTCTTACTCCCCTTTATTATTGCAGCCATAGCCATAGTCCATCTCCTATTCCTA
CACGAAACAGGATCCAACAACCCCACAGGAATCCCAGCTAATACAGATATAATTCCATTC
CACCCCTACTATACAATCAAAGATATCCTAGGACTCCTACTAATAATTATAGCCTTGCTA
ATACTAGTATTGTTCTCTCCTGACTTACTAGGGGATCCTGACAATTATACTCCAGCCAAC
CCCCTAAATACACCCCCACATATTAAACCAGAATGATATTTCTTGTTCGCATACGCAATT
CTACGATCAATTCCAAATAAACTAGGAGGAGTACTAGCCTTAGTCCTATCAATCCTTATC
CTAATAATTGTCCCAATTCTCCATACCTCAAAACAACGAAGCATAACTTTCCGACCTCTG
AGCCAATGTCTCTTCTGATTATTAGTAGCAGATCTATTAACTCTAACATGAATCGGAGGC
CAACCAGTAGAACACCCCTATATTATCATCGGCCAATTAGCATCCATTCTATACTTCTCC
ATTATTATTCTATTAATACCACTAACAAGTCTAATAGAAAATCACCTATTAAAATGAAGA

>MH058077_Molossus_molossus_voucher_FMNH206534
ATGACCAACATCCGAAAATCTCATCCCCTGATTAAAATTGTTAACGATGCATACATCGAC
CTACCAGCTCCATCAAACATCCCTTCTTGATGAAATCACGGCTCTCTCTTAGGAGTCTGC
CTTATAGTGCAAATCTTAACAGGCTTATTCCTAGCAATACATTACACATCAGACACCGCC
ACAGCSTTCAATTCAGTAACACATATCTGCCGAGACGTCAACTATGGATGATTACTACGG
TACCTACACGCTAATGGAGCCTCTATATTCTTTATTTGCCTTTATCTCCATGTTGGCCGA
GGACTATATTATGGATCCTATACATATACTGAAACATGAAATGTAGGAATTATCCTTTTA
TTTGCTGTCATAGCCACCGCCTTCATAGGCTATGTCCTACCATGAGGACAAATATCTTTT
TGAGGAGCAACCGTCATCACAAATCTACTATCTGCAATCCCCTATATTGGAACAGACCTT
GTAGAATGAATCTGAGGAGGTTTTTCAGTAGATAAAGCCACTCTCACTCGATTCTTCGCA
TTCCATTTCTTACTCCCCTTTATTATCGCAGCCATAGCCATAGTCCATCTCCTATTCCTA
CACGAAACAGGATCCAACAACCCCACAGGAATCCCAGCTAACACAGATATAATTCCATTC
CACCCTTACTATACAATTAAAGATGTCCTAGGACTCCTACTAATAATTATAGCCCTACTA
ATATTAGTATTGTTCTCTCCTGACTTACTAGGGGACCCCGACAATTATACTCCAGCCAAC
CCCCTAAACACACCCCCACATATTAAACCAGAATGATATTTCCTGTTCGCATACGCAATT
CTACGATCAATTCCAAATAAACTAGGGGGAGTACTAGCTTTAGTCCTATCAATTCTTATC
CTAATAATTGTCCCAATTCTCCATACCTCAAAACAACGAAGCATAACTTTCCGACCTCTG
AGCCAATGTCTCTTCTGATCATTAGTAGCAGATTTATTATCTCTAACATGAATCGGAGGC
CAACCAGTAGAACATCCCTATATTATCATCGGCCAATTAGCATCCATCCTATACTTCTCC
ATTATTATTCTATTAATACCACTAACAAGTCTAATAGAAAACCATCTATTAAAATGAAGA

>KM387336_Molossus_molossus_voucher_TK14589
------------------------CCCCTGATTAAAATTGTTAACGATGCATTCATCGAC
CTACCAGCTCCATCAAATATTTCTTCTTGATGAAATTTCGGCTCTCTCTTAGGAGTCTGC
CTTATAGTGCAAATCTTAACAGGCTTATTCCTAGCAATACATTACACATCAGACACCGCC
ACAGCCTTCAATTCAGTAACACATATCTGCCGAGACGTCAACTATGGATGATTACTACGG
TACCTACACGCTAATGGAGCCTCTATATTCTTTATTTGCCTTTATCTCCATGTCGGCCGA
GGACTATATTATGGATCCTATACATATACTGAAACATGAAATGTAGGAATTATCCTTTTA
TTTGCTGTTATAGCCACCGCCTTCATAGGCTATGTCCTACCATGAGGACAAATATCTTTT
TGAGGAGCAACTGTCATCACAAACCTACTATCTGCAATCCCCTATATTGGAACAGACCTT
GTAGAATGAATCTGAGGAGGCTTTTCAGTAGATAAAGCCACTCTCACTCGATTCTTCGCA
TTCCACTTCTTACTCCCCTTTATTATCGCAGCCATAGCCATAGTTCATCTCCTATTCCTA
CACGAAACAGGATCCAACAACCCCACAGGAATCCCAGCTAACACAGATATAATTCCATTC
CACCCCTACTATACAATTAAAGATGTCCTAGGACTCCTA---------------------
------------------------------------------------------------
------------------------------------------------------------
------------------------------------------------------------
------------------------------------------------------------
------------------------------------------------------------
------------------------------------------------------------
------------------------------------------------------------

>MH058071_Molossus_molossus_voucher_MZV166225
ATGACCAACATCCGAAAATCTCATCCCCTGATTAAAATTGTTAACGATGCATTCATCGAC
CTACCAGCTCCATCAAACATTTCTTCTTGATGAAATTTCGGCTCTCTCTTAGGAGTCTGC
CTTATAGTGCAAATCTTAACAGGCTTATTCCTAGCAATACATTACACATCAGACACCGCC
ACAGCCTTCAATTCAGTAACACATATCTGCCGAGACGTCAACTATGGATGATTACTACGG
TACCTACACGCTAATGGAGCCTCTATATTCTTTATTTGCCTTTATCTCCATGTTGGCCGA
GGACTATATTATGGATCCTATACATATACTGAAACATGAAATGTAGGAATTATCCTTTTA
TTTGCTGTCATAGCCACCGCCTTCATAGGCTATGTCCTACCATGAGGACAAATATCTTTT
TGAGGAGCAACCGTCATCACAAATCTACTATCTGCAATCCCCTATATTGGAACAGACCTT
GTAGAATGAATCTGAGGAGGTTTTTCAGTAGATAAAGCCACTCTCACTCGATTCTTCGCA
TTCCATTTCTTACTCCCCTTTATTATCGCAGCCATAGCCATAGTCCATCTCCTATTCCTA
CACGAAACAGGATCCAACAACCCCACAGGAATCCCAGCTAACACAGATATAATTCCATTC
CACCCTTACTATACAATTAAAGATGTCCTAGGACTCCTACTAATAATTATAGCCCTACTA
ATATTAGTATTGTTCTCTCCTGACTTACTAGGGGACCCCGACAATTATACTCCAGCCAAC
CCCCTAAACACACCCCCACATATTAAACCAGAATGATATTTCCTGTTCGCATACGCAATT
CTACGATCAATTCCAAATAAACTAGGGGGAGTACTAGCTTTAGTCCTATCAATTCTTATC
CTAATAATCGTCCCAATTCTCCATACCTCAAAACAACGAAGCATAACTTTCCGACCTCTG
AGCCAATGTCTCTTCTGATTATTAGTAGCAGATTTATTAACTCTAACATGAATCGGAGGC
CAACCAGTAGAACATCCCTATATTATCATCGGCCAATTAGCATCCATCCTATACTTCTCC
ATTATTATTCTATTAATACCCCTAACAAGTCTAATAGAAAACCACCTATTAAAATGAAGA

>MH058050_Molossus_currentium_voucher_TK64016
ATGACCAACATCCGAAAATCTCACCCCCTGATTAAAATTGTTAACGATGCATTCATCGAC
CTACCAGCTCCATCAAATATTTCTTCTTGATGAAATTTCGGCTCTCTCTTAGGAGTCTGC
CTTATAGTGCAAATCTTAACAGGCTTATTCCTAGCAATACATTACACATCAGATACCGCC
ACAGCCTTCAATTCAGTAACACATATCTGCCGAGACGTCAACTATGGATGATTACTACGG
TACCTACACGCTAATGGAGCCTCTATATTCTTTATTTGCCTTTATCTCCATGTTGGCCGA
GGACTATACTATGGATCCTATACATATACTGAAACATGAAATGTAGGAATTATCCTTTTA
TTTGCTGTCATAGCCACCGCCTTCATAGGCTATGTCCTACCATGAGGACAAATATCTTTT
TGAGGAGCAACTGTCATCACAAATCTACTATCTGCAATCCCCTATATTGGAACAGACCTT
GTAGAATGAATCTGAGGAGGCTTTTCAGTAGATAAAGCCACTCTCACTCGATTCTTCGCA
TTCCATTTCTTACTCCCCTTTATTATCGCAGCCATAGCCATAGTCCATCTCCTATTCCTA
CACGAAACAGGATCCAACAACCCCACAGGAATCCCAGCTAACACAGATATAATTCCATTT
CACCCCTACTATACAATTAAAGATGTCCTAGGACTCCTACTAATAATTATAGCCCTACTA
ATATTAGTATTGTTCTCTCCTGACTTACTAGGGGACCCCGACAATTATACTCCAGCCAAC
CCCCTAAACACACCCCCACATATTAAACCAGAATGATATTTCCTGTTCGCATACGCAATT
CTACGATCAATTCCAAATAAACTAGGGGGAGTACTAGCTTTAGTCCTATCAATTCTTATC
CTAATAATTGTCCCAATTCTCCATACCTCAAAACAACGAAGCATAACTTTCCGACCTCTG
AGCCAATGTCTCTTCTGATTATTAGTAGCAGATTTATTAACTCTAACATGAATCGGAGGC
CAACCAGTAGAACATCCCTATATTATCATCGGCCAATTAGCATCCATTCTATACTTCTCC
ATTATTATTCTATTAATACCACTAACAAGTCTAATAGAAAATCATCTATTAAAATGAAGA

>KM387323_Molossus_molossus_voucher_TK64488
----------------------------------------------GTGCATTCATCGAC
CTACCAGCTCCATCAAATATTTCTTCTTGATGAAATTTCGGCTCTCTCTTAGGAGTCTGC
CTTATAGTGCAAATCTTAACAGGCTTATTCCTAGCAATACATTACACATCAGACACCGCC
ACAGCCTTCAATTCAGTAACACATATCTGCCGAGACGTCAACTATGGATGATTACTACGG
TATCTACACGCTAATGGAGCCTCTATATTCTTTATCTGCCTTTATCTCCATGTTGGCCGA
GGACTATATTATGGATCCTATACATATACTGAAACATGAAATGTAGGAATTATCCTTTTA
TTTGCTGTCATAGCCACCGCCTTCATAGGCTATGTCCTACCATGAGGACAAATATCTTTT
TGAGGAGCAACTGTCATCACAAATCTACTATCTGCAATCCCCTATATTGGAACAGACCTT
GTAGAATGAATC------------------------------------------------
------------------------------------------------------------
------------------------------------------------------------
------------------------------------------------------------
------------------------------------------------------------
------------------------------------------------------------
------------------------------------------------------------
------------------------------------------------------------
------------------------------------------------------------
------------------------------------------------------------
------------------------------------------------------------

>KT626653_Eumops_perotis_isolate_SP41
ATGACCAACATCCGAAAATCTCACCCCCTAATTAAAATCGTCAATGAAGCATTCATTGAT
TTACCAGCTCCATCAAATATCTCTTCCTGATGAAATTTTGGCTCACTCCTAGGAGTATGC
TTAGCCATACAAATTATAACCGGGTTATTCCTAGCAATACACTATACATCAGACACAGCC
ACCGCATTCAACTCAGTCACACATATCTGCCGAGACGTTAATTACGGTTGATTACTCCGT
TACCTACATGCTAACGGAGCCTCCATATTCTTTATCTGCTTATATCTCCACATTGGACGA
GGATTATATTATGGATCCTATACATATACAGAAACATGAAACGTAGGAATCATCCTCCTA
TTCGCAGTAATAGCCACTGCCTTCATAGGCTATGTATTACCATGAGGACAAATATCCTTC
TGAGGAGCAACCGTTATCACAAACCTTCTATCTGCAATTCCATACATCGGGACTGACCTT
GTAGAATGAATCTGAGGAGGCTTTTCAGTAGACAAAGCCACCCTCACCCGATTTTTTGCC
TTCCACTTCCTACTTCCCTTTATTATTGCTGCCATAGTTATAGTCCACCTCCTATTCCTA
CACGAAACAGGATCTAATAACCCTACAGGAATCCCAGCTAATTCAGACATAATCCCATTC
CACCCTTACTACACAATCAAAGATATCTTAGGACTCCTACTCATATTAGTAGCATTACTT
ATACTAGTATTATTCTCTCCCGACTTACTAGGAGACCCCGACAATTATACCCCAGCCAAC
CCTCTCAACACACCTCCACATATCAAACCAGAATGATATTTCCTATTCGCTTACGCAATC
CTACGATCAATCCCTAACAAACTAGGAGGCGTACTAGCCCTCGTCCTATCTATCCTAATC
TTAATAATTGTACCAATTCTCCACACCTCTAAACAACGAAGTATAACCTTCCGACCCCTA
AGCCAATGCCTTTTCTGACTACTAGTAGCAGACTTACTTACCCTCACATGAATTGGAGGT
CAACCAGTAGAACACCCATACGTAATCATTGGTCAACTAGCGTCCATTCTTTATTTTTCT
ATTATTCTTCTACTTATACCCCTAACAAGCCTAATAGAAAATCACCTATTAAAATGAAAT

>KT626652_Eumops_perotis_isolate_SP40
ATGACCAACATCCGAAAATCTCATCCCCTAATTAAAATCGTCAATGAAGCATTCATTGAT
TTACCAGCTCCATCAAATATCTCTTCCTGATGAAATTTTGGCTCACTCCTAGGAGTATGC
TTAGCCATACAAATTATAACCGGGTTATTCCTAGCAATACACTATACATCAGACACAGCC
ACCGCATTCAACTCAGTCACACATATCTGCCGAGACGTTAATTACGGTTGATTACTCCGT
TACCTACATGCTAACGGAGCCTCCATATTCTTTATCTGCTTATATCTCCACATTGGACGA
GGATTATATTATGGATCCTATACATATACAGAAACATGAAACGTAGGAATCATCCTCCTA
TTCGCAGTAATAGCCACTGCCTTCATAGGCTATGTATTACCATGAGGACAAATATCCTTC
TGAGGAGCAACCGTTATCACAAACCTTCTATCTGCAATTCCATACATCGGGACTGACCTT
GTAGAATGAATCTGAGGAGGCTTTTCAGTAGACAAAGCCACCCTCACCCGATTTTTTGCC
TTCCACTTCCTACTTCCCTTTATTATTGCTGCCATAGTTATAGTCCACCTCCTATTCCTA
CACGAAACAGGATCTAATAACCCTACAGGAATCCCAGCTAATTCAGACATAATCCCATTC
CACCCTTACTACACAATCAAAGATATCTTAGGACTCCTACTCATATTAGTAGCATTACTT
ATACTAGTATTATTCTCTCCCGACTTACTAGGAGACCCCGACAATTATACCCCAGCCAAC
CCTCTCAACACACCTCCACATATCAAACCAGAATGATATTTCCTATTCGCTTACGCAATC
CTACGATCAATCCCTAACAAACTAGGAGGCGTACTAGCCCTCGTCCTATCTATCCTAATC
TTAATAATTGTACCAATTCTCCACACCTCTAAACAACGAAGTATAACCTTCCGACCCCTA
AGCCAATGCCTTTTCTGACTACTAGTAGCAGACTTACTTACCCTCACATGAATTGGAGGT
CAACCAGTAGAACACCCATACGTAATCATTGGTCAACTAGCGTCCATTCTTTATTTTTCT
ATTATTCTTCTACTTATACCCCTAACAAGCCTAATAGAAAATCACCTATTAAAATGAAAT

>KM387361_Molossus_rufus_voucher_TK56709
---------------------------------------------GATGCATTCATCGAC
CTACCAGCTCCATCAAATATCTCTTCTTGATGAAATTTCGGCTCTCTCTTAGGAGTCTGC
CTTATAGTGCAAATCTTAACAGGCTTATTCCTAGCAATACATTACACATCAGATACCGCC
ACAGCCTTCAATTCAGTAACACATATCTGCCGAGACGTCAATTATGGATGATTACTACGG
TACCTACACGCCAATGGAGCCTCTATATTCTTTATTTGCCTTTATCTCCATGTCGGCCGA
GGATTATACTACGGATCCTATACATATACGGAAACATGAAATGTAGGAATTATCCTCTTA
TTCGCTGTCATGGCCACCGCTTTCATAGGCTACGTCCTACCATGAGGACAAATATCTTTC
TGAGGAGCAACTGTCATCACAAATCTACTATCTGCAATCCCCTATATTGGAACAGACCTT
GTAGAATGAATCTGAGGGGGCTTTTCAGTAGATAAAGCCACTCTCACCCGATTCTTCGCA
TTCCATTTCTTACTCCCCTTTATTATTGCAGCCATAGCCATAGTCCATCTCCTATTCCTA
CACGAAACAGGATCCAACAATCCCACAGGAATCCCAGCTAATACAGACATAATTCCATTC
CACCCCTACTATACAATCAAAGATGTCCTAGGACTCCTA---------------------
------------------------------------------------------------
------------------------------------------------------------
------------------------------------------------------------
------------------------------------------------------------
------------------------------------------------------------
------------------------------------------------------------
------------------------------------------------------------

>MH058054_Molossus_molossus_voucher_MSB210952
ATGACCAACATCCGAAAATCTCATCCCCTAATTAAAATTGTTAACGATGCATTCATCGAC
CTACCAGCTCCATCAAATATTTCTTCTTGATGAAATTTCGGCTCTCTCTTAGGAATCTGC
CTTATTGTGCAAATCTTAACAGGCTTATTCCTAGCAATACATTACACATCAGACACCGCC
ACAGCCTTCAATTCAGTAACACATATCTGCCGAGACGTCAATTATGGGTGATTACTACGG
TACCTACACGCTAACGGAGCCTCTATATTCTTTATTTGCCTTTATCTCCATGTTGGCCGA
GGACTATACTACGGATCCTATACATATACTGAAACATGAAATGTAGGAATTATCCTCTTA
TTTGCTGTTATAGCCACCGCTTTCATAGGCTATGTCCTACCATGAGGGCAAATATCTTTT
TGAGGAGCAACCGTCATTACAAATCTACTATCTGCAATCCCCTATATTGGAACAGACCTT
GTAGAATGAATTTGAKGAGGCTTTTCAGTAGATAAAGCCACTCTCACTCGATTCTTCGCA
TTCCATTTCTTACTCCCCTTTATCATTGCAGCCATAGCCATAGTCCATCTCCTATTCCTA
CACGAAACAGGATCCAACAATCCCACAGGAATCCCAGCTAACACAGATATAATTCCATTC
CACCCCTACTATACAATCAAAGATGTCTTAGGACTCCTACTAATAATTATAGCCCTACTA
ATATTAGTATTATTCTCTCCTGACCTACTAGGGGACCCTGACAATTATACCCCAGCCAAC
CCCCTAAACACGCCCCCACATATTAAACCAGAATGATATTTCTTGTTCGCATACGCAATT
CTACGATCAATTCCAAATAAACTAGGAGGAGTACTAGCCTTAGTCCTATCAATTCTTATC
CTAATAATTGTCCCAATTCTCCATACCTCAAAACAACGAAGCATAACTTTCCGACCTCTA
AGCCAATGTCTCTTCTGACTACTAGTAGCAGATCTATTAACTCTAACATGAATCGGAGGC
CAACCAGTAGAACATCCCTATATTATCATCGGCCAATTAGCATCCATTCTATACTTCTCC
ATTATTATTCTATTAATACCCCTAACAAGCTTAATAGAAAATCACCTATTAAAATGAAGA

>KM387346_Molossus_rufus_voucher_TK86649
------------------------CCCCTAATTAAAATTGTTAACGATGCGTTCATCGAT
CTACCAGCTCCATCAAATATTTCTTCTTGATGAAATTTCGGCTCTCTCTTAGGAGTCTGC
CTTATAGTGCAAATCTTAACAGGCTTATTCCTAGCAATACATTACACATCAGATACCGCC
ACAGCCTTCAATTCAGTAACACATATCTGCCGAGACGTCAATTATGGATGATTACTACGG
TACCTACACGCTAATGGAGCCTCTATATTCTTTATTTGCCTTTATCTCCATGTAGGCCGA
GGATTATACTACGGATCCTATACATATACTGAAACATGAAATGTAGGAATTATCCTCTTA
TTCGCTGTTATAGCCACCGCTTTCATAGGCTACGTCCTACCATGAGGGCAAATATCTTTT
TGAGGAGCAACCGTCATCACAAACCTACTATCTGCAATCCCCTATATTGGAACAGACCTT
GTAGAATGAATCTGAGGAGGCTTTTCAGTAGATAAAGCCACTCTCACTCGATTCTTCGCA
TTCCATTTCTTACTCCCCTTTATTATTGCAGCCATAGCCATAGTCCATCTCCTATTCCTA
CACGAAACAGGATCCAACAATCCCACAGGAATCCCAGCCAATACAGATATAATTCCATTC
CACCCCTACTATACAATCAAAGATATCCTAGGACTCCTA---------------------
------------------------------------------------------------
------------------------------------------------------------
------------------------------------------------------------
------------------------------------------------------------
------------------------------------------------------------
------------------------------------------------------------
------------------------------------------------------------

>KJ152627_Eumops_bonariensis_isolate_R641
------------------------------------------------------------
------------------------------------TTTGGATCCCTCTTAGGGATCTGT
CTTGCCATACAAATCCTAACAGGATTATTCCTAGCAATACATTACACATCAGACACCGCT
ACCGCATTCAACTCAGTCACTCACATCTGCCGAGACGTCAATTATGGGTGACTCCTCCGC
TATCTACACGCCAATGGAGCTTCCATATTCTTTATCTGCTTATATCTTCACGTTGGACGT
GGCCTATATTACGGATCATACACATATACAGAAACATGAAACGTAGGTATTATCCTTCTA
TTCGCAGTAATAGCCACAGCCTTCATAGGCTACGTACTACCATGAGGACAAATATCATTT
TGAGGGGCAACCGTAATCACAAACCTCCTCTCTGCAATCCCATACATCGGAACTGACCTT
GTCGAATGAATCTGAGGAGGATTCTCAGTAGACAAAGCAACCCTCACCCGTTTTTTTGCC
TTTCACTTCTTACTTCCCTTTATCATTGCCGCAATAGTAATGGTGCACCTCCTATTCTTA
CACGAAACTGGATCCAATAACCCCACAGGAATTCCAGCTAACTCTGACATAATCCCATTC
CACCCATACTACACAATCAAAGACATTCTAGGACTCCTACTAATATTAACAGCATTGCTC
ATACTAGTATTATTCTCCCCTGACCTACTAGGCGACCCCGATAATTACACCCCAGCTAAC
CCAC--------------------------------------------------------
------------------------------------------------------------
------------------------------------------------------------
------------------------------------------------------------
------------------------------------------------------------
------------------------------------------------------------

>EU350004_Eumops_glaucinus_voucher_TK64926
------------------------------------------------------------
-----------------------------------CTTTGGCTCTCTTTTAGGAATCTGC
CTAGCTGTGCAGATCCTAACTGGGTTATTCCTAGCAATACATTACACATCCGACACAGCC
ACCGCATTCAACTCAGTTACACATATCTGCCGAGATGTAAATTACGGTTGACTACTCCGC
TACCTACACGCCAACGGAGCTTCCATATTTTTCATCTGCTTATATCTCCACATTGGACGA
GGACTATACTATGGATCCTATACATATACAGAAACATGAAACGTAGGAGTAATTCTATTA
TTCGCAGTAATAGCTACCGCCTTCATAGGCTATGTATTACCATGAGGACAAATATCTTTC
TGAGGGGCAACCGTTATCACAAACCTATTATCCGCAATCCCATATATCGGAACAGACCTT
GTAGAGTGGATCTGAGGAGGGTTTTCAGTAGACAAAGCCACACTCACCCGATTCTTTGCT
TTCCACTTCTTACTTCCATTTATCATTGCCGCCATAGTCATAGTTCACCTCTTATTCCTC
CACGAAACAGGATCCAATAACCCTACAGGAATTCCAGCCAACTCAGACATAATCCCATTC
CACCCTTACTACACAATCAAAGATATCCTCGGACTTCTACTAATACTAGCAACATTACTT
ACACTAGTATTATTCTCCCCCGACCTGCTAGGAGACCCCGACAACTACACCCCAGCTAAC
CCACTCAACACACCCCCACA----------------------------------------
------------------------------------------------------------
------------------------------------------------------------
------------------------------------------------------------
------------------------------------------------------------
------------------------------------------------------------

>JQ731806_Eumops_dabbenei_voucher_TK15063
------------------------------------------------------------
-----------------------------------CTTTGGCTCTCTCTTAGGAATCTGC
CTAGCCGTACAGATCCTAACTGGGCTGTTCCTAGCAATACACTATACATCCGACACAGCT
ACCGCATTCAACTCAGTCACACATATTTGCCGAGATGTTAATTACGGTTGACTGCTCCGC
TACCTACATGCCAACGGAGCTTCCATATTCTTCATCTGCTTATATCTCCACATCGGACGA
GGACTATATTATGGATCTTATACATATACAGAAACATGAAATGTAGGGGTCATTCTTTTA
TTCGCAGTAATAGCCACTGCCTTCATAGGCTACGTACTACCATGAGGACAAATATCTTTC
TGAGGAGCAACCGTTATCACAAACCTACTATCTGCAATCCCATACATCGGAACGGACCTC
GTAGAATGAATCTGAGGAGGATTTTCAGTAGATAAAGCCACACTCACCCGATTCTTTGCC
TTCCACTTTTTACTTCCCTTTATCATCGCTGCCATAGTCATAGTCCACCTCCTATTCCTT
CACGAAACAGGATCTAACAACCCTACAGGTATCCCAGCCAACTCAGATATAATCCCATTC
CACCCCTACTACACAATCAAAGACATCCTAGGACTCCTCCTGATACTAGCAACACTACTT
ATACTAGTATTATTTTCTCCAGATTTATTAGGAGACCCTGACAACTACACCCCAGCTAAC
CCAC--------------------------------------------------------
------------------------------------------------------------
------------------------------------------------------------
------------------------------------------------------------
------------------------------------------------------------
------------------------------------------------------------

>JQ731805_Eumops_perotis_voucher_ASK5379
------------------------------------------------------------
------------TCCAACRTCWMWGCWTGATGAAATTTTGGCTCACTCCTAGGAGTATGC
TTAGCCATACAAATTATAACCGGGCTATWCCTAGCAATACACTATACATCCGACACAGCC
ACCGCATTCAACTCAGTCACACATATCTGCCGAGACGTTAATTACGGTTGATTACTCCGT
TACCTACATGCTAACGGAGCCTCCATATTCTTCATCTGCTTATACCTCCACATTGGACGA
GGACTATATTACGGATCCTATACATATACAGAAACATGAAACGTAGGAATCATCCTCCTA
TTCGCAGTAATAGCCACTGCCTTCATAGGCTATGTATTACCATGAGGACAAATATCCTTC
TGAGGAGCAACTGTTATCACAAATCTTCTATCTGCAATCCCATACATCGGGACTGACCTT
GTAGAATGAATCTGAGGAGGCTTTTCAGTAGACAAAGCCACCCTCACCCGATTTTTTGCC
TTCCACTTCCTACTTCCCTTTATTATTGCTGCCATAGTTATAGTCCACCTCCTATTCCTA
CACGAAACAGGATCTAATAACCCTACAGGAATCCCAGCTAATTCAGACATAATCCCATTC
CACCCTTACTACACAATCAAAGATATCTTAGGACTCCTACTCATATTAGTAGCACTACTT
ATACTAGTATTATTCTCTCCCGACTTACTAGGAGACCCCGACAATTATACCCCAGCCAAC
CCCC--------------------------------------------------------
------------------------------------------------------------
------------------------------------------------------------
------------------------------------------------------------
------------------------------------------------------------
------------------------------------------------------------

>EU350000_Eumops_glaucinus_voucher_TK62416
------------------------------------------------------------
-----------------------------------CTTTGGCTCTCTTTTAGGAATCTGC
CTAGCTGTGCAGATCCTAACTGGATTATTCCTAGCAATACATTACACATCCGACACAGCC
ACCGCATTCAACTCGGTTACACATATCTGCCGAGATGTAAATTACGGTTGACTACTCCGC
TACCTACACGCCAACGGAGCTTCCATATTTTTCATCTGCCTATATCTCCACATTGGACGA
GGACTATACTATGGATCCTATACATATACAGAAACATGAAACGTAGGAGTTATTCTATTA
TTCGCAGTAATAGCTACTGCCTTTATAGGCTATGTATTACCATGAGGACAAATATCTTTC
TGAGGGGCAACCGTTATCACAAACCTATTATCCGCAATCCCATATATCGGAACAGACCTT
GTAGAATGAATCTGAGGGGGTTTTTCAGTAGACAAAGCCACACTCACCCGATTCTTTGCT
TTCCACTTCTTACTTCCATTTATCATTGCTGCCATAGTCATAGTTCACCTCTTATTCCTC
CACGAAACAGGATCCAATAACCCTACAGGAATTCCAGCCAACTCAGACATAATCCCATTC
CATCCTTACTATACAATCAAAGATATCCTCGGACTTCTACTAATACTAGCAACATTACTT
ACACTAGTATTATTCTCCCCCGACCTGCTAGGAGACCCCGACAACTATACCCCAGCTAAC
CCACTCAACACACCCCCACA----------------------------------------
------------------------------------------------------------
------------------------------------------------------------
------------------------------------------------------------
------------------------------------------------------------
------------------------------------------------------------

>EU350005_Eumops_glaucinus_voucher_TK64163
------------------------------------------------------------
-----------------------------------CTTTGGCTCTCTTTTAGGAATCTGC
CTAGCTGTGCAGATCCTAACTGGATTATTCCTAGCAATACATTACACATCCGACACAGCC
ACCGCATTCAACTCAGTTACACATATCTGCCGAGATGTAAATTACGGTTGACTACTCCGC
TACCTACACGCCAACGGAGCTTCCATATTTTTCATCTGCTTATATCTCCACATTGGACGA
GGACTATACTATGGATCCTATACATATACAGAAACATGAAACGTAGGAGTTATTCTATTA
TTCGCAGTAATAGCTACTGCCTTTATAGGCTATGTATTACCATGAGGACAAATATCTTTC
TGAGGGGCAACCGTTATCACAAACCTATTATCCGCAATCCCATATATCGGAACAGACCTT
GTAGAATGAATCTGAGGGGGTTTTTCAGTAGACAAAGCCACACTCACCCGATTCTTTGCT
TTCCACTTCCTACTTCCATTTATCATTGCTGCCATAGTCATAGTTCACCTCTTATTCCTC
CACGAAACAGGATCCAATAACCCTACAGGAATTCCAGCCAACTCAGACATAATCCCATTC
CACCCTTACTATACAATCAAAGATATCCTCGGACTTCTACTAATACTAGCAACATTACAT
ACACTAGTATTATTCTCCCCCGACCTGCTAGGAGACCCCGACAACTACACCCCAGCTAAC
CCACTCAACACACCCCCACA----------------------------------------
------------------------------------------------------------
------------------------------------------------------------
------------------------------------------------------------
------------------------------------------------------------
------------------------------------------------------------

>JQ731829_Eumops_nanus_voucher_TK13557
------------------------------------------------------------
---------CCATCAAATATTTCCTCTTGGTGGAACTTCGGCTCTCTCTTAGGAATCTGT
CTTGCTATACAAATCCTAACAGGATTATTTCTAGCAATACATTACACATCAGATACCGCT
ACCGCATTCAACTCAGTCACTCACATCTGTCGAGACGTCAATTATGGGTGACTCCTCCGT
TACCTACACGCCAATGGAGCTTCCATATTCTTCATCTGCTTATATCTCCACGTTGGACGT
GGACTATATTACGGATCATATACATATACAGAAACATGAAACGTAGGCATTATCCTCCTA
TTCGCAGTAATAGCCACAGCCTTCATAGGCTACGTACTACCATGAGGGCAAATATCATTT
TGAGGGGCAACCGTAATCACAAACCTCCTCTCTGCAATTCCATACATCGGAACCGACCTT
GTCGAATGAATCTGAGGAGGGTTCTCAGTAGATAAAGCAACCCTTACCCGATTCTTTGCC
TTTCACTTTCTACTTCCTTTTATCGTTGCCGCAATAGTAATAGTACACCTCCTATTCTTA
CACGAAACTGGATCCAATAACCCCACAGGAATTCCAGCTAACTCTGACATAATCCCATTC
CACCCATATTACACAATCAAAGACATTCTAGGACTCCTACTAATATTAACAGCATTACTC
ATACTAGTATTATNCTCCCNTGACNTACTAGGTGACCCCGATAACTATACCCCAGCTGAC
CCA---------------------------------------------------------
------------------------------------------------------------
------------------------------------------------------------
------------------------------------------------------------
------------------------------------------------------------
------------------------------------------------------------

>JQ731833_Eumops_patagonicus_voucher_TK34937
------------------------------------------------------------
---------CCATCCAACATCTCAGCATGATGAAACTTCGGATCCCTCTTAGGAATCTGT
CTTGCCATACAAATCCCAACAGGATTATTCCTAGCAAAACATTACACATCAGACACCGCC
ACCGCATTCGATTCAGTCACCCACATCTGCCGAGACGTCAATTATGGATGACTCCTCCGC
TATCTACACGCCAATGGAGCTTCCATATTCTTTATCTGCTTATATCTCCACGTTGGACGT
GGCCTATATTACGGATCATACACATATACAGAAACATGAAATGTAGGTATTATCCTCCTA
TTCGCAGTAATAGCCACAGCCTTCATAGGCTACGTACTACCATGAGGACAAATATCATTT
TGAGGAGCAACCGTAATCACAAACCTCCTCTCTGCAATCCCATACATCGGAACTGACCTT
GTCGAATGAATCTGAGGAGGGTTCTCAGTAGACAAAGCAACCCTCACCCGATTTTTTGCC
TTTCACTTCTTACTTCCTTTTATTATTGCCGCAATAGTAATGGTACACCTCCTATTCTTA
CACGAAACTGGATCCAACAATCCCACAGGAATTCCAGCTAACTCTGACATAATCCCATTC
CACCCATACTACACAATCAAAGACATTCTAGGACTTCTACTAATACTAACAGCATTACTC
ATACTAGTATTATTCTCCCCTGATCTACTAGGTGACCCCGACAATTACACCCCAGCTAAT
CCAC--------------------------------------------------------
------------------------------------------------------------
------------------------------------------------------------
------------------------------------------------------------
------------------------------------------------------------
------------------------------------------------------------

>EU350001_Eumops_glaucinus_voucher_TK62978
------------------------------------------------------------
-----------------------------------CTTTGGCTCTCTTTTAGGAATCTGC
CTAGCTGTGCAGATCCTAACTGGATTATTCCTAGCAATACATTACACATCCGACACAGCC
ACCGCATTCAACTCAGTTACACATATCTGCCGAGATGTAAATTACGGTTGACTACTCCGC
TACCTACACGCCAACGGAGCTTCCATATTTTTCATCTGCCTATATCTCCACATTGGACGA
GGACTATACTATGGATCCTATACATATACAGAAACATGAAACGTAGGAGTTATTCTATTA
TTCGCAGTAATAGCTACTGCCTTTATAGGCTATGTATTACCATGAGGACAAATATCTTTC
TGAGGGGCAACCGTTATCACAAACCTATTATCCGCAATCCCATATATCGGAACAGACCTT
GTAGAATGAATCTGAGGGGGTTTTTCAGTAGACAAAGCCACACTCACCCGATTCTTTGCT
TTCCACTTCTTACTTCCATTTATCATTGCTGCCATAGTCATAGTTCACCTCTTATTCCTC
CACGAAACAGGATCCAATAACCCTACAGGAATTCCAGCCAACTCAGACATAATCCCATTC
CACCCTTACTATACAATCAAAGATATCCTCGGACTTCTACTAATACTAGCAACATTACTT
ACACTAGTATTATTCTCCCCCGACCTGCTAGGAGACCCCGACAACTACACCCCAGCTAAC
CCACTCAACACACCCCCACA----------------------------------------
------------------------------------------------------------
------------------------------------------------------------
------------------------------------------------------------
------------------------------------------------------------
------------------------------------------------------------

>JQ731826_Eumops_nanus_voucher_TK13558
------------------------------------------------------------
---------CCATCAAATATTTCCTCTTGGTGGAACTTCGGCTCTCTCTTAGGAATCTGT
CTGGCTATACAAATCCTAACAGGATTATTCCTAGCAATACATTACACATCAGATACCGCT
ACCGCATTCAACTCAGTCACTCACATCTGTCAAGACGTCAATTATGGGTGACTCCTCCGT
TACCTACACGCCAATGGAGCTTCCATATCCTTCATCTGCTTATATCTCCACGTTGGACGT
GGACTATATTACGGATCATATACATATACAGAAACATGAAACGTAGGCATTATCCTCCTA
TTCGCAGTAATAGCCACAGCCTTCATAGGCTACGTACTACCATGAGGGCAAATATCATTT
TGAGGGGCAACCGTAATCACAAACCTCCTCTCTGCAATTCCATACATCGGAACCGACCTT
GTCGAATGAATCTGAGGAGGGTTCTCAGTAGATAAAGCAACCCTTACCCGATTCTTTGCC
TTTCACTTTCTACTTCCTTTTATCGTTGCCGCAATAGTAATAGTACACCTCCTATTCTTA
CACGAAACTGGATCCAATAACCCCACAGGAATTCCAGCTAACTCTGACATAATCCCATTC
CACCCATATTACACAATCAAAGACATTCTAGGACTCCTACTAATATTAACAGCATTACTC
ATACTAGTATTATTCTCCCCTGACCTACTAGGTGACCCCGATAACTATACCCCAGCTACT
CCAC--------------------------------------------------------
------------------------------------------------------------
------------------------------------------------------------
------------------------------------------------------------
------------------------------------------------------------
------------------------------------------------------------

>EU350002_Eumops_glaucinus_voucher_TK63051
------------------------------------------------------------
-----------------------------------CTTTGGCTCTCTTTTAGGAATCTGC
CTAGCTGTGCAGATCCTAACTGGATTATTCCTAGCAATACATTACACATCCGACACAGCC
ACCGCATTCAACTCAGTCACACATATCTGCCGAGATGTAAATTACGGTTGACTACTCCGC
TACCTACACGCCAACGGAGCTTCCATATTTTTCATCTGCTTATATCTCCACATTGGACGA
GGACTATACTATGGATCCTATACATACACAGAAACATGAAACGTAGGAGTTATTCTATTA
TTCGCAGTAATAGCTACTGCCTTTATAGGCTATGTATTACCATGAGGACAAATATCTTTC
TGAGGGGCAACCGTTATCACAAACCTATTATCCGCAATCCCATATATCGGAACAGACCTT
GTAGAATGAATCTGAGGGGGTTTTTCAGTAGACAAAGCCACACTCACCCGATTCTTTGCT
TTCCACTTCTTACTTCCATTTATCATTGCTGCCATAGTCATAGTTCACCTCTTATTCCTC
CACGAAACAGGATCCAATAACCCTACAGGAATTCCAGCCAACTCAGACATAATCCCATTC
CACCCTTACTACACAATCAAAGACATCCTCGGACTTCTACTAATACTAGCAACATTACTT
ACACTAGTATTATTCTCCCCCGACCTGCTAGGAGACCCCGACAACTACACCCCAGCTAAC
CCACTCAACACACCCCCACA----------------------------------------
------------------------------------------------------------
------------------------------------------------------------
------------------------------------------------------------
------------------------------------------------------------
------------------------------------------------------------

>JQ731830_Eumops_patagonicus_voucher_TK64367
------------------------------------------------------------
---------CCATCAAATATCTCCTCTTGATGAAACTTCGGATCCCTCTTAGGAATCTGT
CTTGCCATACAAATCCTAACAGGATTATTCCTAGCAATACATTACACATCAGACACCGCC
ACCGCATTCAATTCAGTCACCCACATCTGCCGAGACGTCAATTATGGATGACTCCTCCGC
TATCTACACGCCAATGGAGCTTCCATATTCTTTATCTGCTTATATCTCCACGTTGGACGT
GGCCTATATTACGGATCATACACATATACAGAAACATGAAATGTAGGTATTATCCTCCTA
TTCGCAGTAATAGCCACAGCCTTCATAGGCTACGTACTACCATGAGGACAAATATCATTT
TGAGGAGCAACCGTAATCACAAACCTCCTCTCTGCAATCCCATACATCGGAACTGACCTT
GTCGAATGAATCTGAGGAGGGTTCTCAGTAGACAAAGCAACCCTCACCCGATTTTTTGCC
TTTCACTTCTTACTTCCTTTTATTATTGCCGCAATAGTAATGGTACACCTCCTATTCTTA
CACGAAACTGGATCCAACAATCCCACAGGAATTCCAGCTAACTCTGACATAATCCCATTC
CACCCATACTACACAATCAAAGACATTCTAGGACTTCTACTAATACTAACAGCATTACTC
ATACTAGTATTATTCTCCCCTGATCTACTAGGTGACCCCGACAATTACACCCCAGCTAAC
CCAT--------------------------------------------------------
------------------------------------------------------------
------------------------------------------------------------
------------------------------------------------------------
------------------------------------------------------------
------------------------------------------------------------

>JQ731828_Eumops_patagonicus_voucher_TK64364
------------------------------------------------------------
---------CCATCAAATATCTCCTCTTGATGAAACTTCGGATCCCTCTTAGGAATCTGT
CTTGCCATACAAATCCTAACAGGATTATTCCTAGCAATACATTACACATCAGACACCGCC
ACCGCATTCAATTCAGTCACCCACATCTGCCGAGACGTCAATTATGGATGACTCCTCCGC
TATCTACACGCCAATGGAGCTTCCATATTCTTTATCTGCTTATATCTCCACGTTGGACGT
GGCCTATATTACGGATCATACACATATACAGAAACATGAAATGTAGGTATTATCCTCCTA
TTCGCAGTAATAGCCACAGCCTTCATAGGCTACGTACTACCATGAGGACAAATATCATTT
TGAGGAGCAACCGTAATCACAAACCTCCTCTCTGCAATCCCATACATCGGAACTGACCTT
GTCGAATGAATCTGAGGAGGGTTCTCAGTAGACAAAGCAACCCTCACCCGATTTTTTGCC
TTTCACTTCTTACTTCCTTTTATTATTGCCGCAATAGTAATGGTACACCTCCTATTCTTA
CACGAAACTGGATCCAACAATCCCACAGGAATTCCAGCTAACTCTGACATAATCCCATTC
CACCCATACTACACAATCAAAGACATTCTAGGACTTCTACTAATACTAACAGCATTACTC
ATACTAGTATTATTCTCCCCTGATCTACTAGGTGACCCCGACAATTACACCCCAGCTAAC
CCA---------------------------------------------------------
------------------------------------------------------------
------------------------------------------------------------
------------------------------------------------------------
------------------------------------------------------------
------------------------------------------------------------

>EU350006_Eumops_glaucinus_voucher_TK15248
------------------------------------------------------------
-----------------------------------CTTTGGCTCTCTTTTAGGAATCTGC
CTAGCTGTGCAGATCCTAACTGGATTATTCCTAGCAATACATTACACATCCGACACAGCC
ACCGCATTCAACTCAGTTACACATATCTGCCGAGATGTAAATTACGGTTGACTACTCCGC
TACCTACACGCCAACGGAGCTTCCATATTTTTCATCTGCTTATATCTCCACATTGGACGA
GGACTATACTATGGATCCTATACATATACAGAAACATGAAACGTAGGAGTTATTCTATTA
TTCGCAGTAATAGCTACTGCCTTCATAGGCTATGTATTACCATGAGGACAAATATCTTTC
TGAGGGGCAACCGTTATCACAAACCTATTATCCGCAATCCCATATATCGGAACAGACCTT
GTAGAATGAATCTGAGGGGGTTTTTCAGTAGACAAAGCCACACTCACCCGATTCTTTGCT
TTCCACTTCTTACTTCCATTTATCATTGCTGCCATAGTCATAGTTCACCTCTTATTCCTC
CACGAAACAGGATCCAATAACCCTACAGGAATTCCAGCCAACTCAGACATAATCCCATTC
CACCCTTACTACACAATCAAAGATATCCTAGGACTTCTACTAATACTAGCAACATTACTT
ACACTAGTATTATTCTCCCCCGACCTACTAGGAGACCCCGACAACTACACCCCAGCTAAC
CCACTCAACACACCCCCACA----------------------------------------
------------------------------------------------------------
------------------------------------------------------------
------------------------------------------------------------
------------------------------------------------------------
------------------------------------------------------------

>JQ731831_Eumops_patagonicus_voucher_TK64850
------------------------------------------------------------
---------CCATCAAATATCTTCTCTTGATGAAACTTCGGATCCCTCTTAGGAATCTGT
CTTGCCATACAAATCCTAACAGGATTATTCCTAGCAATACATTACACATCAGACACCGCC
ACCGCATTCAATTCAGTCACCCACATCTGCCGAGACGTCAATTATGGATGACTCCTCCGC
TATCTACACGCCAATGGAGCTTCCATATTCTTTATCTGCTTATATCTCCACGTTGGACGT
GGCCTATATTACGGATCATACACATATACAGAAACATGAAATGTAGGTATTATCCTCCTA
TTCGCAGTAATAGCCACAGCCTTCATAGGCTACGTACTACCATGAGGACAAATATCATTT
TGAGGAGCAACCGTAATCACAAACCTCCTCTCTGCAATCCCATACATCGGAACTGACCTT
GTCGAATGAATCTGAGGAGGGTTCTCAGTAGACAAAGCAACCCTCACCCGATTTTTTGCC
TTTCACTTCTTACTTCCTTTTATTATTGCCGCAATAGTAATGGTACACCTCCTATTCTTA
CACGAAACTGGATCCAACAATCCCACAGGAATTCCAGCTAACTCTGACATAATCCCATTC
CACCCTTACTACACAATCAAAGACATTCTAGGACTTCTACTAATACTAACAGCATTACTC
ATACTAGTATTATTCTCCCCTGATCTACTAGGTGACCCCGACAATTACACCCCAGCTAAT
CCA---------------------------------------------------------
------------------------------------------------------------
------------------------------------------------------------
------------------------------------------------------------
------------------------------------------------------------
------------------------------------------------------------

>KP341756_Lasiurus_varius_voucher_AK16070
ATGACCAACATTCGAAAATCACACCCATTAGCAAAAATTATTAACAGCTCTTTTATTGAT
CTACCAGCCCCTTCAAATATCTCTTCTTGATGAAACTTTGGATCCCTGTTAGGTGTTTGC
TTAGGGTTACAAATCTTAACAGGACTGTTCTTAGCCATACACTACACAGCAGACATTGAA
ACAGCTTTTAACTCAGTGTCCCATATTTGCCGAAATGTAAACTACGGATGACTACTCCGA
TACCTTCACGCTAATGGGGCCTCTATATTTTTTATCTGTCTTTACCTACATATCGGTCGA
GGTCTTTACTATGGGTCTTATATATATAAGGAAACCTGAAATGTAGGAATTATTCTTTTA
TTCGCTGTAATAGCAACTGCCTTTATGGGCTATGTGCTCCCATGAGGTCAGATATCCTTC
TGAGGAGCAACAGTAATTACCAATTTATTCTCAGCAATTCCCTATATTGGGAAGACCCTT
GTAGAGTGAATCTGAGGTAGTTATTCAGTAGACAAACCCACCCTGACTCGGTTCTTCGCT
TTCCATTTCTTACTGCCTTTTATCATCTCAGCAATAGTCATAGTTCACCTTTTATTCCTT
CATGAAACTGGGTCTAATAATCCAATGGGTATTCCATCCAACATAGATATAATCCCCTTT
CACCCTTATTACACTATTAAAGACATCTTGGGATTTGGGTTATTTCTCATAACATTCCTA
ACTATTACACTATTTTACCCCGATATTTTAGGAGAGCCTGATAATTATATACCTGCTGAC
CCAATAGTCACCCCACCCCATATTAAACCAGAGTGATACTTTCTATTTGCATATGCAATC
CTCCGATCAGTGCCAAATAAACTAGGCGGGGTCTTAGCTCTAGCCTTCTCTATTTTAATC
CTAATTGTTATACCCCTAATTCATACTTCTAAGCAACGCAGCATATCTTTCCGCCCTATC
AGCCAATGTGTGTTTTGATTACTAGTAATTAACTTAGTAACACTTACATGAATTGGTGGA
CAACCTATCGACCACCCTTACACAATTATCGGACAAGTAGCATCCATCACGTACTTCTTT
ATCATTATCGTAATAATGCCACTTACTGGTCTTGTAGAAAACCACTTATTAAAATGAAGA

>KP341755_Lasiurus_blossevillii_voucher_F34142
------------------------------------------------------------
------------------------------------------------------------
------------------------------------------------------------
------------------------------------------------------------
------------------------------------------------------------
------------------------------------------------------------
------------------------------------------------------------
-------------TAATTACCAACTTATTCTCTGCAATTCCGTATATTGGGAAAAATATT
GTAGAGTGAATTTGAGGTAGTTATTCAGTAGATAAACCCACCCTAACCCGATTCTTTACC
TTTCACTTCCTATTGCCTTTTATCATCTCAGCAATGGTTATAGTTCACCTTCTATTCCTC
CATGAAACTGGATCAAATAATCCAATAGGCATTCCATCTAACATAGACATAATCCCCTTC
CACCCTTATTACACTATCAAAGATATCCTAGGATTTGGATTTTTCCTTATAACATTCTTA
GCCATTACATTATTTTACCCAGACATATTAGGAGAGCCCGATAATTACGTACCAGCCGAT
CCAATGGTCACCCCACCCCACATTAAACCAGAATGATACTTCTTATTTGCATATGCAATC
CTACGATCAGTACCAAACAAACTGGGCGGAGTACTAGCTCTAGCCTTCTCCATCTTAATC
CTAATTATTATACCCCTGATTCACACTTCTAAGCAACGCAGCATGTCCTTCCGTCCTGCC
AGCCAATGCATGTTTTGATTGCTAATAATCAATCTAGTGACACTAACATGAATCGGTGGT
CAACCTATCGACTACCCATACACAATCATTGGACAAGTAGCATCAGTCACATACTTTTTT
ATTATTATCGTGATAATACCATTGACTAGTCTTGTAGAAAACCACTTATTAAAATGAAGA

>KP341705_Lasiurus_blossevillii_voucher_AK13464
ATGACCAACATTCGTAAATCTCACCTATTAATAAAAGTTGTTAACAACTCTCTTATCGAT
TTACCAGCCCCTTCAAACATCTCCTCTTGATGAAACTTTGGGTCACTGCTAGGCGTTTGC
TTGGGATTACAAATCTTAACAGGACTATTCTTAGCAATACGCTACACAGCAGACATTGAA
ACAGCTTTTAGCTCAGTGTCATATATTTGCCGAGATGTAAATTATGGTTGACTACTTCGA
TACCTCCACGCCAATGGAGCCTCTATATTTTTCATTTGCCTTTATCTACACATCGGTCGA
GGTCTTTATTATGGATCTTACATATATAAGGAAACTTGAAATGTGGGCATTATTCTCCTA
TTCGCCGTCATAGCAACTGCCTTTATGGGCTACGTACTCCCATGAGGTCAAATATCCTTC
TGAGGAGCGACAGTAATTACCAATTTATTCTCCGCAATTCCCTATGTTGGAAAAAACATT
GTAGAGTGGATCTGGGGTAGCTATTCAGTGGATAAACCCACCCTGACCCGATTCTTCACC
TTCCACTTCTTATTACCTTTTATCATCTCAGCAATAGTCATAGTACATCTCCTATTCCTC
CATGAAACTGGATCCAACAATCCAATAGGTATTCCATCTAACATAGACATAATCCCCTTC
CACCCTTATTATACTATTAAAGACATCTTAGGATTTGGGCTATTTCTTATGGCTTTCCTG
GCCATCACATTATTTTACCCAGATATACTAGGAGAGCCCGATAATTACGTACCCGCTGAC
CCAATGGTCACCCCTCCCCACATTAAACCAGAGTGATATTTCTTATTTGCATATGCAATC
CTACGATCTGTGCCAAACAAGCTAGGTGGAGTACTAGCCCTAGTCTTCTCTATTTTGATT
TTAGTCATTATACCTCTAATTCACACTTCTAAGCAACGCAGCATATCTTTCCGCCCTGCT
AGTCAATGTGTATTTTGACTATTAATAATTAACCTAGTAACACTAACATGAATTGGTGGT
CAACCTATCGACTACCCCTACACAGTTATTGGACAAGTAGCATCAGTCACATATTTCTTT
ATTATTATTGTAGTTATACCACTAACTGGTCTTGTAGAAAACCACTTATTAAAATGAAGA

>KC747683_Lasiurus_blossevillii_voucher_MSB63295_NK21290
ATGACCAACATTCGCAAATCTCATCTACTAATAAAAGTTGTTAACAACTCTCTTATTGAT
TTACCAGCCCCTTCAAATATCTCCTCTTGATGAAACTTTGGGTCACTGCTAGGCATTTGC
TTGGGATTACAGATCTTAACAGGACTCTTTTTAGCAATACGCTACACAGCAGACATTGAA
ACAGCTTTTAGCTCAGTATCATATATTTGCCGAGATGTAAATTATGGTTGACTACTTCGA
TACCTCCACGCCAACGGAGCCTCTATATTTTTCATTTGCCTTTATCTACACATTGCTCGA
GGTCTTTATTATGGATCTTACATATATAAGGAAACTTGAAATGTGGGTATTATTCTCTTA
TTCGCTGTCATAGCAGCTGCCTTTATGGGCTACGTGCTCCCATGAGGTCAAATATCCTTC
TGAGGAGCGACAGTAATTACCAATTTATTCTCCGCAATTCCCTATATTGGAAAAAACATT
GTAGAGTGGATCTGGGGTAGCTATTCAGTAGATAAACCCACCCTGACCCGATTCTTCACC
TTCCACTTCTTATTACCTTTTATTATCTCAGCAATAGTCATAGTACATCTCCTATTCCTC
CATGAAACTGGATCCAACAATCCAATAGGTATTCCATCTAACATAGACATAATCCCCTTC
CACCCTTACTATACTATTAAAGACATCTTAGGATTTGGGTTGTTTCTTATGGCTTTCCTG
GCCATCACATTATTTTACCCAGATATACTAGGAGAGCCCGATAATTACGTACCCGCTGAC
CCAATGGTCACCCCACCCCACATTAAACCAGAATGATACTTCCTATTCGCGTACGCAATC
CTACGATCAATCCCAAATAAACTAGGAGGAGTATTAGCTCTAGTACTCTCAATTCTTATC
CTAATTATTGTTCCCCTACTTCATACCTCCAAACAACGCAGCATAACCTTTCGTCCTTTA
AGTCAATGCCTATTTTGACTATTAGCAGCAGACCTCTTCACCCTAACGTGAATCGGAGGA
CAACCTGTTGAACATCCATATGTTATTATTGGACAATTAGCATCAATTCTCTACTTTTCT
ATTATCATTATCTTAATACCACTCGCCAGCCTAATAGAAAACCATTTACTAAAAT-----

>KP341727_Aeorestes_cinereus_voucher_NK11502
ATGACCAACATTCGTAAGTCTCACCCATTAATCAAAATTATTAATAGCTCATTTATCGAT
CTACCTGCCCCCTCAAACATCTCCTCTTGATGAAATTTTGGGTCCCTGCTAGGAATTTGT
CTTGGACTACAAATCCTCACAGGATTATTCCTAGCCATACATTATACAGCAGATATTGAA
ACAGCCTTTAGCTCCGTATCACATATCTGTCGAAACGTAAACTATGGATGATTATTACGC
TACCTTCATGCCAACGGAGCCTCTATATTTTTTATTTGCCTATACTTACACATCGGTCGA
GGCCTTTACTATGGGTCTTATTTATACAAAGAAACTTGAAACGTGGGAGTTATTCTTTTA
TTTGCAGTAATAGCAACTGCTTTTATAGGTTACGTTCTCCCATGGGGTCAAATATCCTTC
TGAGGAGCAACAGTAATTACTAATTTACTTTCAGCAGTCCCATATATTGGGAAAACCCTT
GTTGAGTGAATCTGAGGTAGCTATTCAGTTGATAAACCCACCTTAACACGATTCTTCACT
TTCCATTTTTTACTCCCCTTCATTATCTCAGCTATAGTTATAGTTCACCTCCTATTCCTC
CACGAAACTGGATCTAACAACCCGATAGGAATTCCATCTAACATAGACATAATTCCCTTC
CATCCCTACTACACAATCAAAGATATCTTAGGATTTGGGTTTTTTCTATTAGCTTTCCTA
ACTATTACACTATTTTACCCTGACATGCTAGGAGAACCTGATAATTATGTTCCCGCTGAC
CCAATAGTTACCCCACCCCATATTAAACCAGAATGATATTTCCTATTCGCATACGCAATT
CTACGATCTGTACCTAACAAACTAGGCGGTGTGTTAGCCTTGGTTTTCTCTATCCTAATC
CTCATTATTATGCCCCTAATTCACACTTCTAAGCAACGTAGCATATCTTTTCGACCCATT
AGTCAATGTTTATTTTGATTATTAATAATCAATTTAGTAACACTAACATGAATTGGCGGA
CAACCTATCGATCATCCATATACAACTATTGGACAAATCGCATCAGTAACATATTTCCTC
ATCATTATCGTTCTAATACCACTAATAAGCATTTTAGAAAATCACCTCTTGAAATGAAGA

>KP341719_Aeorestes_cinereus_voucher_BPBM178452
ATGACCAACATTCGTAAATCTCACCCATTAATCAAAATTATTAACAGCTCGTTTATTGAT
CTACCTACCCCATCAAACATCTCTTCTTGATGAAATTTTGGATCCCTACTGGGAATTTGT
CTTGGACTACAAATCCTCACAGGATTATTTCTGGCCATACATTACACAGCAGATATCGAA
ACAGCATTTAACTCCGTATCACACATCTGTCGAAACGTAAACTATGGGTGACTGTTACGC
TATCTTCATGCTAATGGAGCCTCCATATTTTTCATTTGCCTATACTTACATATCGGTCGA
GGCCTTTACTATGGATCCTATCTATATAAAGAAACTTGAAACGTTGGAATTATTCTTTTG
TTTGCAGTAATAGCAACTGCTTTCATAGGTTACGTCCTTCCATGAGGCCAAATGTCCTTC
TGAGGAGCAACAGTAATTACTAATTTATTTTCAGCAATCCCCTATATCGGAAAAACCCTC
GTTGAATGAATCTGAGGTAGCTATTCTGTTGATAAACCTACCTTAACACGATTTTTCACT
TTCCATTTTTTACTTCCCTTCATCATCTCAGCCATAGTCATAGTCCATCTTCTATTCCTT
CACGAAACGGGATCTAATAACCCGATGGGAATTCCATCTAATATAGACATAATCCCCTTC
CATCCCTATTACACAATCAAAGATATCTTAGGATTAGGATTTTTTCTATTAGCTTTCTTA
ACCATCACACTATTTTACCCCGACATGCTAGGAGAACCTGATAATTATATACCCGCTGAC
CCTATAACTACCCCACCTCATATCAAACCAGAGTGATACTTCCTATTCGCATATGCAATC
TTACGATCCGTACCTAATAAACTAGGTGGTGTGTTAGCCTTAGCTTTCTCTATCTTAATC
CTTATTATTATACCCTTAATTCACACTTCTAAACAACGTAGTATAGCTTTTCGACCCATT
AGCCAATGTCTATTCTGATTACTAGTAATCAACTTAGTAACATTAACATGAATTGGCGGA
CAGCCTATTGAACACCCATATACCACTATTGGACAAATTGCATCAGTAACATATTTCCTC
ATCATTATTGTCCTAATACCACTAATAAGTCTCCTAGAAAACCATCTCTTAAAATGAAGA

>KP341720_Aeorestes_cinereus_voucher_BPBM178453
ATGACCAACATTCGTAAATCTCACCCATTAATCAAAATTATTAACAGCTCGTTTATTGAT
CTACCTACCCCATCAAACATCTCTTCTTGATGAAATTTTGGATCCCTACTGGGAATTTGT
CTTGGACTACAAATCCTCACAGGATTATTTCTGGCCATACATTACACAGCAGATATCGAA
ACAGCATTTAACTCCGTATCACACATCTGTCGAAACGTAAACTATGGGTGACTGTTACGC
TATCTTCATGCTAATGGAGCCTCCATATTTTTCATTTGCCTATACTTACATATCGGTCGA
GGCCTTTACTATGGATCCTATCTATATAAAGAAACTTGAAACGTTGGAATTATTCTTTTG
TTTGCAGTAATAGCAACTGCTTTCATAGGTTACGTCCTTCCATGAGGCCAAATGTCCTTC
TGAGGAGCAACAGTAATTACTAATTTATTTTCAGCAATCCCCTATATCGGAAAAACCCTC
GTTGAATGAATCTGAGGTAGCTATTCTGTTGATAAACCTACCTTAACACGATTTTTCACT
TTCCATTTTTTACTTCCCTTCATCATCTCAGCCATAGTCATAGTCCATCTTCTATTCCTT
CACGAAACGGGATCTAATAACCCGATGGGAATTCCATCTAATATAGACATAATCCCCTTC
CATCCCTATTACACAATCAAAGATATCTTAGGATTAGGATTTTTTCTATTAGCTTTCTTA
ACCATCACACTATTTTACCCCGACATGCTAGGAGAACCTGATAATTATATACCCGCTGAC
CCTATAACTACCCCACCTCATATCAAACCAGAGTGATACTTCCTATTCGCATATGCAATC
TTACGATCCGTACCTAATAAACTAGGTGGTGTGTTAGCCTTAGCTTTCTCTATCTTAATC
CTTATTATTATACCCTTAATTCACACTTCTAAACAACGTAGTATAGCTTTTCGACCCATT
AGCCAATGTCTATTCTGATTACTAGTAATCAACTTAGTAACATTAACATGAATTGGCGGA
CAGCCTATTGAACACCCATATACCACTATTGGACAAATTGCATCAGTAACATATTTCCTC
ATCATTATTGTCCTAATACCACTAATAAGTCTCCTAGAAAACCATCTCTTAAAATGAAGA

>KP341722_Aeorestes_cinereus_voucher_BPBM185245
ATGACCAACATTCGTAAATCTCACCCATTAATCAAAATTATTAACAGCTCGTTTATTGAT
CTACCTACCCCATCAAACATCTCTTCTTGATGAAATTTTGGATCCCTACTGGGAATTTGT
CTTGGACTACAAATCCTCACAGGATTATTTCTGGCCATACATTACACAGCAGATATCGAA
ACAGCATTTAACTCCGTATCACACATCTGTCGAAACGTAAACTATGGGTGACTGTTACGC
TATCTTCATGCTAATGGAGCCTCCATATTTTTCATTTGCCTATACTTACATATCGGTCGA
GGCCTTTACTATGGATCCTATCTATATAAAGAAACTTGAAACGTTGGAATTATTCTTTTG
TTTGCAGTAATAGCAACTGCTTTCATAGGTTACGTCCTTCCATGAGGCCAAATGTCCTTC
TGAGGAGCAACAGTAATTACTAATTTATTTTCAGCAATCCCCTATATCGGAAAAACCCTC
GTTGAATGAATCTGAGGTAGCTATTCTGTTGATAAACCTACCTTAACACGATTTTTCACT
TTCCATTTTTTACTTCCCTTCATCATCTCAGCCATAGTCATAGTCCATCTTCTATTCCTT
CACGAAACGGGATCTAATAACCCGATGGGAATTCCATCTAATATAGACATAATCCCCTTC
CATCCCTATTACACAATCAAAGATATCTTAGGATTAGGATTTTTTCTATTAGCTTTCTTA
ACCATCACACTATTTTACCCCGACATGCTAGGAGAACCTGATAATTATATACCCGCTGAC
CCTATAACTACCCCACCTCATATCAAACCAGAGTGATACTTCCTATTCGCATATGCAATC
TTACGATCCGTACCTAATAAACTAGGTGGTGTGTTAGCCTTAGCTTTCTCTATCTTAATC
CTTATTATTATACCCTTAATTCACACTTCTAAACAACGTAGTATAGCTTTTCGACCCATT
AGCCAATGTCTATTCTGATTATTAGTAATCAACTTAGTAACATTAACATGAATTGGCGGA
CAGCCTATTGAACACCCATATACCACTATTGGACAAATTGCATCAGTATCATATTTCCTC
ATCATTATTGTCCTAATACCACTAATAAGTCTCCTAGAAAACCATCTCTTAAAATGAAGA

>KP341721_Aeorestes_cinereus_voucher_BPBM185003
ATGACCAACATTCGTAAATCTCACCCACTAATTAAAATTATTAATAGCTCATTTATTGAT
CTACCTACCCCATCAAACATCTCCTCTTGATGAAACTTTGGGTCCCTATTGGGAGTTTGC
CTTGGATTACAAATCCTCACAGGATTATTTCTGGCCATACATTACACAGCAGACATCGGA
ATAGCATTTAACTCCGTATCACACATCTGTCGAAACGTAAACTATGGGTGACTGTTACGC
TATCTTCATGCCAACGGAGCCTCCATGTTTTTTATTTGCCTATATTTACATATCGGTCGA
GGCCTTTACTATGGATCTTATCTATATAAAGAAACTTGGAACGTGGGAATTATTCTTTTG
TTTGCAGTAATAGCAACTGCTTTCATAGGTTACGTCCTTCCGTGAGGCCAAATGTCCTTC
TGAGGGGCAACAGTAATTACTAATTTATTTTCAGCAATCCCCTATGTCGGAAAAACCCTC
GTTGAATGAATCTGAGGTAGCTATTCAGTTGATAAACCCACCTTAACACGATTCTTCACT
TTCCATTTTTTACTTCCTTTCATTATCTCAGCTATAGTCATAGTCCATCTTCTATTTCTT
CACGAAACGGGATCCAATAACCCGATAGGAATTCCATCTAACATAGACATAATCCCTTTC
CATCCCTATTACACAATCAAAGATATCTTAGGATTAGGATTTTTTCTATTAGCTTTCTTA
ACCATCACACTATTTTACCCCGACATGCTAGGAGAACCTGATAATTATATACCCGCTGAC
CCTATAACTACCCCACCTCATATCAAACCAGAATGATATTTCCTATTCGCATATGCAATC
TTACGATCTGTGCCTAATAAACTAGGTGGCGTATTAGCCTTAGCTTTATCTATCTTAATC
CTTATTATTATACCCTTAATTCACACTTCTAAACAACGTAGTATAGCCTTTCGACCCATT
AGCCAATGTCTATTCTGATTATTAGTAATCAACTTAGTAACATTAACATGAATTGGCGGA
CAGCCTATTGAACATCCATATACCACTATTGGACAAATTGCATCAGTAACATATTTCCTC
ATCATTATTGTCCTAATACCACTAATAAGTCTCCTAGAAAACCATCTTTTAAAATGAAGA

>KP341713_Aeorestes_cinereus_voucher_AK11014
ATGACCAACATTCGTAAATCTCACCCACTAATCAAAATTATTAATAGCTCATTTATTGAT
CTACCTACCCCATCAAACATCTCCTCTTGATGAAACTTTGGGTCCCTATTGGGAGTTTGC
CTTGGATTACAAATCCTCACAGGATTATTCCTGGCCATACATTACACAGCAGATATCGGA
ATAGCATTTAACTCCGTATCACACATCTGTCGAAACGTAAACTATGGGTGACTATTACGC
TATCTTCATGCCAACGGAGCCTCCATATTTTTTATTTGCCTATACTTACATATCGGTCGA
GGCCTTTACTATGGATCTTATCTATATAAAGAAACTTGGAACGTAGGAATTATTCTTTTG
TTTGCAGTAATAGCAACTGCTTTCATAGGTTACGTCCTTCCGTGAGGCCAAATGTCCTTC
TGAGGGGCAACAGTAATTACTAATTTATTTTCAGCAATCCCCTATGTCGGAAAAACCCTC
GTTGAATGAATCTGAGGTAGCTATTCAGTTGATAAACCCACCTTAACACGATTCTTCACT
TTCCATTTTTTACTTCCTTTCATTATCTCAGCTATAGTCATAGTCCATCTTCTATTTCTT
CACGAAACGGGATCTAATAACCCGATAGGAATTCCATCTAACATAGACATAATCCCTTTC
CACCCCTATTACACAATCAAAGATATCTTAGGATTAGGATTTTTTCTATTAGCTTTCTTA
ACCATCACACTATTTTACCCCGACATGCTAGGAGAACCTGATAATTATATACCCGCTGAC
CCTATAACTACCCCACCTCATATTAAACCAGAATGATATTTCCTATTCGCATATGCAATC
TTACGATCTGTGCCTAATAAACTAGGTGGCGTATTAGCCTTAGCTTTATCTATCTTAATC
CTTATTATTATACCCTTAATTCACACTTCTAAACAACGTAGTATAGCCTTTCGACCCATT
AGTCAATGTCTATTCTGATTATTAGTAATCAACTTAGTAACATTAACATGAATTGGCGGG
CAGCCTATTGAACACCCATATACCACTATTGGACAAATTGCATCAGTAACATATTTCCTC
ATCATTATTGTCCTAATACCACTAATAAGTCTCCTAGAAAACCATCTTTTAAAATGAAGA

>DQ421825_Aeorestes_cinereus_voucher_TK18855
ATGACCAACATTCGTAAATCTCACCCACTAATCAAAATTATTAATAGCTCATTTATTGAT
CTACCTACCCCATCAAACATCTCCTCTTGATGAAACTTTGGGTCCCTATTGGGAGTTTGC
CTTGGATTACAAATCCTCACAGGATTATTTCTGGCCATACATTACACAGCAGATATCGGA
ATAGCATTTAACTCCGTATCACACATCTGTCGAAACGTAAACTATGGGTGACTATTACGC
TATCTTCATGCCAACGGAGCCTCCATATTTTTTATTTGCCTATACTTACATATCGGTCGA
GGCCTTTACTATGGATCTTATCTATATAAAGAAACTTGGAACGTAGGAATTATTCTTTTG
TTTGCAGTAATAGCAACTGCTTTCATAGGTTACGTCCTTC--------------------
------------------------------------------------------------
------------------------------------------------------------
------------------------------------------------------------
------------------------------------------------------------
------------------------------------------------------------
------------------------------------------------------------
------------------------------------------------------------
------------------------------------------------------------
------------------------------------------------------------
------------------------------------------------------------
------------------------------------------------------------
------------------------------------------------------------

>KP341736_Aeorestes_cinereus_voucher_NK08096
ATGACCAACATTCGTAAATCTCACCCACTAATCAAAATTATTAATAGCTCATTTATTGAT
CTACCTACCCCATCAAACATCTCCTCTTGATGAAACTTTGGGTCCCTATTGGGAGTTTGC
CTTGGATTACAAATCCTCACAGGATTATTTCTGGCCATACATTACACAGCAGATATCGGA
ATAGCATTTAACTCCGTATCACACATCTGTCGAAACGTAAACTATGGGTGACTATTACGC
TATCTTCATGCCAACGGAGCCTCCATATTTTTTATTTGCCTATACTTACATATCGGTCGA
GGCCTTTACTATGGATCTTATCTATATAAAGAAACTTGGAACGTAGGAATTATTCTTTTG
TTTGCAGTAATAGCAACTGCTTTCATAGGTTACGTCCTTCCGTGAGGCCAAATGTCCTTC
TGAGGGGCAACAGTAATTACTAATTTATTTTCAGCAATCCCCTATGTCGGAAAAACCCTC
GTTGAATGAATCTGAGGTAGCTATTCAGTTGATAAACCCACCTTAACACGATTCTTCACT
TTCCATTTTTTACTTCCTTTCATTATCTCAGCTATAGTCATAGTCCATCTTCTATTTCTT
CACGAAACGGGATCTAATAACCCAATAGGAATTCCATCTAACATAGACATAATCCCTTTC
CACCCCTATTACACAATCAAAGATATCTTAGGATTAGGATTTTTTCTATTAGCTTTCTTA
ACCATCACACTATTTTACCCCGACATGCTAGGAGAACCTGATAATTATATACCCGCTGAC
CCTATAACTACCCCACCTCATATTAAACCAGAATGATATTTCCTATTCGCATATGCAATC
TTACGATCTGTGCCTAATAAACTAGGTGGCGTATTAGCCTTAGCTTTATCTATCTTAATC
CTTATTATTATACCCTTAATTCACACTTCTAAACAACGTAGTATAGCCTTTCGACCCATT
AGTCAATGTCTATTCTGATTATTAGTAATCAACTTAGTAACATTAACATGAATTGGCGGG
CAGCCTATTGAACACCCATATACCACTATTGGACAAATTGCATCAGTAACATATTTCCTC
ATCATTATTGTCCTAATACCACTAATAAGTCTCCTAGAAAACCATCTTTTAAAATGAAGA

>AF369549_Dasypterus_xanthinus_NK11103
---------------------------------AAAACTATTAACAACTCATTTGTTGAT
CTACCTGCCCCTTCAAATATTTCCTCTTGATGAAATTTTGGATCCTTACTAGGAGTCTGT
CTAGGATTGCAAATCCTAACAGGACTATTTCTAGCCATACATTACACGGCAGATATTGAA
ACAGCTTTCAGCTCTGTATCTCATATCTGCCGAAACGTAAATTACGGTTGATTATTACGC
TATATACACGCCAATGGAGCCTCCATATTTTTCATCTGCCTATATCTACATATCGGTCGG
GGCCTTTATTATGGATCCTATATATATAAAGAGACTTGAAACGTAGGAATTATTTTACTA
TTCGCGGTTATAGCAACTGCTTTTCTAGGTTATGTTCTCCCATGAGGACAAATATCATTC
TGAGGAGCAACTGTAATTACTAACCTATTCTCAGCTATTCCCTATATCGGAAAGACTATT
GTCGAATGAATCTGAGGGAGTTACTCAGTAGATAAACCCACCCTAACCCGATTTTTCGCT
TTTCATTTCTTATTTCCCTTTATTATCTCAGCTATAGTTATGGTCCACCTTCTCTTCCTT
CACGAAACAGGATCTAATAACCCTATAGGCATCCCATCAAACATAGACATAATCCCATTC
CACCCTTATTACACAATTAAAGATATCTTAGGACTAGTTCTGTTTATTCTGACTTTCCTT
TCACTCACATTATTCTACCCTGACGCCCTAGGAGAACCCGACAATTATGTACCCGCTGAC
CCAATAGTTACCCCACCCCATATTAAACCAGAATGATATTTCCTATTCGCATAC------
------------------------------------------------------------
------------------------------------------------------------
------------------------------------------------------------
------------------------------------------------------------
------------------------------------------------------------

>KP341742_Dasypterus_ega_voucher_NK12302
ATGACCAACATTCGAAAATCCCACCCTCTATTAAAAACCATCAACAACTCATTTATTGAC
CTACCTGCTCCTTCAAATATCTCCTCCTGATGAAATTTTGGATCCCTGCTAGGAATCTGT
CTAGGATTACAAATCCTAACAGGATTATTCTTAGCTATACACTATACAGCGGACATCGAA
ACAGCCTTCGACTCCGTATCCCACATCTGCCGAAACGTGAACTATGGATGACTATTACGC
TATCTACATGCTAACGGAGCCTCAATATTCTTTATCTGTCTTTATTTACATATCGGCCGA
GGTCTTTATTATGGATCCTATATATATAAAGAGACCTGAAACGTAGGAATTATTCTTTTA
TTCGCAGTTATAGCAACCGCTTTTCTAGGTTACGTTCTTCCATGAGGACAAATATCTTTC
TGAGGAGCAACCGTGATTACTAACCTATTCTCAGCCATCCCGTATATCGGAAAAAATATT
GTTGAATGAATCTGAGGAAGCTACTCAGTAGACAAACCCACCTTGACCCGATTTTTTGCC
TTCCATTTTCTATTCCCCTTTATCATCTCAGCTTTAGTCATAGTTCATCTATTATTCCTC
CACGAAACAGGATCAAATAATCCTATAGGTATTCCATCAAATATAGACATAATCCCATTT
CATCCCTATTATACAATTAAAGATATTCTGGGATTAGTGATATTCCTCCTAACTCTGCTA
TTCCTAACACTATTCTATCCCGACGCCCTAGGAGAACCTGATAATTATATACCAGCTGAT
CCAATAGTTACTCCACCCCATATCAAGCCAGAGTGATATTTTCTGTTCGCCTATGCAATT
CTACGATCCGTACCCAATAAATTAGGAGGAGTATTAGCACTAGCTTTCTCCATCCTAATT
CTGGCCCTAATACCTCTACTCCATACCTCTAAACAACGCAGCATAGCCTTTCGCCCCTTT
AGCCAATGCCTATTTTGACTTCTAATTATTAACCTCATTACACTAACATGAATCGGCGGC
CAGCCTATCGAACACCCATACATAATTATTGGGCAAGTAGCATCAGTTACATACTTCTTT
ATTATCATTGTATTAATACCACTAGTAAGTTTCATAGAAAACCACTTATTAAAATGAAGA

>KP341743_Dasypterus_ega_voucher_NK15304
ATGACCAACATTCGAAAATCCCACCCTCTATTAAAAACCATCAATAACTCACTTATTGAC
CTACCTGCTCCTTCAAATATCTCCTCCTGATGAAATTTTGGATCCCTGCTAGGAATCTGT
CTAGGATTACAAATCCTAACAGGATTATTCTTAGCTATACACTATACAGCGGACATCGAA
ACAGCCTTCGGCTCCGTATCCCACATTTGCCGAAACGTAAACTATGGATGACTATTACGC
TATCTACATGCTAACGGAGCCTCAATATTCTTTATCTGTCTTTATTTACATATCGGCCGA
GGTCTTTATTATGGATCCTATATATATAAAGAGACCTGAAACGTAGGAATTATTCTTTTA
TTCGCAGTTATAGCAACCGCTTTTCTAGGTTACGTCCTTCCATGAGGACAAATATCTTTC
TGAGGAGCAACCGTGATTACTAACCTATTCTCAGCCATCCCATACATCGGAAAAAATATT
GTTGAATGAATCTGAGGAAGCTATTCAGTAGACAAACCTACCTTGACCCGATTTTTTGCC
TTCCATTTTCTATTCCCCTTTATCATCTCAGCTTTAGTCATAGTTCATCTATTATTCCTC
CACGAAACAGGATCAAATAATCCTATAGGTATTCCATCAAATATAGACATAATCCCATTT
CATCCTTATTATACAATTAAAGACATTCTGGGATTAGTAGTATTCCTCCTAACTCTGCTA
TTCCTAACACTATTCTATCCCGACGCCCTGGGAGAACCTGATAATTATGTACCAGCTGAT
CCAATAGTTACTCCACCCCATATCAAGCCAGAGTGATATTTTCTATTCGCCTATGCAATT
CTACGATCCGTACCCAATAAATTAGGAGGAGTATTAGCACTAGCTTTCTCCATTCTAATT
CTGGTCCTAATACCTCTACTCCACACCTCTAAACAACGCAGCATAGCCTTTCGCCCCTTT
AGCCAATGCCTATTTTGACTTCTAATTATTAACCTCATTACACTAACATGAATCGGCGGC
CAGCCTATCGAACACCCATACATAATTATTGGGCAAGTAGCATCAGTTACATACTTCTTT
ATTATCATTGTATTAATACCACTAGTAAGTTTCATAGAAAACCACTTATTAAAATGAAGA

>KP341740_Dasypterus_ega_voucher_AK01635
ATGACCAACATTCGAAAGTCCCACCCTCTATTAAAAATTATCAATAGCTCATTCATTGAC
CTACCTGCTCCTTCAAATATTTCTTCCTGATGAAATTTTGGATCCCTGTTAGGAATCTGT
CTAGGATTACAAATCCTAACAGGATTATTCTTAGCCATACACTATACAGCAGACATTGAA
ACAGCCTTCGGCTCCGTATCCCATATCTGTCGAAACGTGAATTATGGCTGATTACTGCGC
TATCTACATGCTAATGGAGCCTCAATATTTTTCATCTGTCTTTATCTACATATCGGTCGA
GGTCTCTATTATGGATCCTATATATATAAAGAGACCTGAAACGTAGGAATTATTCTCCTA
TTCGCAGTCATAGCAACCGCTTTTTTAGGTTACGTTCTTCCATGAGGACAAATATCTTTC
TGAGGAGCAACCGTAATTACTAACCTATTCTCAGCTATTCCATATGTTGGAAAAAATATC
GTTGAATGAATCTGAGGGAGCTATTCAGTAGACAAACCCACCTTAACCCGATTTTTTACC
TTCCACTTTCTACTCCCTTTCATCATCTCAGCTTTAGTTATAGTCCACCTACTATTTCTC
CACGAAACAGGATCAAATAACCCGATGGGTATCCCATCAAACACAGATATAATTCCATTC
CACCCCTACTATACAATTAAGGATATTCTAGGATTAATAATGTTCCTCCTAACTCTGCTA
TCCTTAACACTATTTTATCCTGACGCCCTAGGGGAGCCTGATAATTATATACCAGCTGAC
CCAATAACTACTCCACCCCATATTAAACCAGAGTGGTATTTTTTATTTGCCTATGCAATT
CTACGATCTGTACCCAACAAACTAGGAGGAGTATTAGCACTAGCTTTCTCTATTCTAATT
CTGGTCCTAATACCCTTACTCCATACCTCTAAGCAACGTAGCATAACCTTTCGCCCCTTC
AGCCAATGCTTATTTTGACTCCTAATCACTAATCTCATTACACTAACATGAATCGGCGGC
CAACCTATCGAACACCCATATATAATTATTGGACAAGTAGCATCAGTTACGTATTTCCTT
ATTATCATCGTATTAATACCTCTAGTGAGTTTCATAGAAAATCACCTATTGAAATGAAGA

>KP341741_Dasypterus_ega_voucher_AK07693
ATGACCAACATTCGAAAATCCCACCCTCTATTAAAAACTATTAACAGCTCATTCATTGAC
CTACCTGCTCCTTCAAATATTTCTTCCTGATGAAATTTTGGATCCCTATTAGGAATCTGC
CTAGGATTACAAATCCTAACAGGATTATTTTTAGCTATACACTATACAGCAGACATTGAA
ACAGCCTTCGGCTCTGTATCCCATATCTGCCGGAACGTGAATTATGGCTGATTACTACGC
TATCTACATGCTAATGGAGCCTCAATATTCTTTATTTGTCTTTATCTACACATCGGTCGA
GGTCTCTATTATGGATCCTATATATATAAAGAGACCTGAAACGTAGGAATTATCCTCTTA
TTCGCAGTCATAGCAACCGCTTTTTTAGGCTACGTTCTCCCATGAGGACAAATATCCTTC
TGAGGAGCAACCGTAATTACTAACCTATTCTCAGCTATTCCATATGTCGGAAAAAATATC
GTTGAATGAATCTGAGGAAGCTATTCAGTAGACAAACCCACCTTGACCCGATTTTTTGCC
TTCCATTTCCTACTCCCTTTTATCATCTCAGCTTTAGTCATAGTCCACCTACTATTTCTT
CACGAAACAGGATCAAATAATCCGATAGGCATCCCATCAAATATAGACATAATCCCGTTC
CACCCCTACTATACAATTAAGGACATTCTAGGATTAATAATATTCCTCCTAACTCTGCTA
TCCCTAACACTATTTTATCCTGATGCCCTAGGGGAGCCTGATAATTATATACCAGCTGAT
CCAATAATTACTCCACCCCATATCAAACCAGAGTGATATTTCTTATTCGCCTATGCAATT
CTACGATCTGTACCCAACAAACTAGGAGGAGTACTAGCACTAGCTTTCTCCATCCTAATT
CTAGTTCTAATACCCTTACTCCATACCTCTAAACAACGCAGCATAACCTTTCGCCCCTTT
AGCCAGTGCTTATTTTGACTCCTAATTATTAACCTCATTACATTAACATGAATCGGCGGC
CAACCCATCGAACACCCATACATAATCATTGGACAAGTAGCATCAATTACATATTTCCTT
ATTATCATCGTATTGATACCTCTAGTAAGTTTCATAGAAAACCACTTATTGAAATGAAGA

>KP341744_Dasypterus_ega_voucher_SP12622
ATGACCAACATTCGAAAATCCCACCCTCTATTAAAAACTATTAACAGCTCATTCATTGAC
CTACCTGCTCCTTCAAATATTTCTTCCTGATGAAATTTTGGATCCCTATTAGGAATCTGC
CTAGGATTACAAATCCTAACAGGATTATTTTTAGCTATACACTATACAGCAGACATTGAA
ACAGCCTTCGGCTCTGTATCCCATATCTGCCGGAACGTGAATTATGGCTGATTACTACGC
TATCTACATGCTAATGGAGCCTCAATATTCTTTATTTGTCTTTATCTACACATCGGTCGA
GGTCTCTATTATGGATCCTATATATATAAAGAGACCTGAAACGTAGGAATTATCCTCTTA
TTCGCAGTCATAGCAACCGCCTTTTTAGGCTACGTTCTCCCATGAGGACAAATATCCTTC
TGAGGAGCAACCGTAATTACTAACCTATTCTCAGCTATTCCATATGTCGGAAAAAATATC
GTTGAATGAATCTGAGGAAGCTATTCAGTAGACAAACCCACCTTGACCCGATTTTTTGCC
TTCCATTTCCTACTCCCTTTTATCATCTCAGCTTTAGTCATAGTCCACCTACTATTTCTT
CACGAAACAGGATCAAATAATCCAATAGGCATCCCATCAAATATAGACATAATCCCGTTC
CACCCCTACTATACAATTAAGGACATTCTAGGATTAATAATATTCCTCCTAACTCTGCTA
TCCCTAACACTATTTTATCCTGATGCCCTAGGGGAGCCTGATAATTATATACCAGCTGAT
CCAATAATTACTCCACCCCATATCAAACCAGAGTGATATTTCTTATTCGCCTATGCAATT
CTACGATCTGTACCCAACAAACTAGGAGGAGTACTAGCACTAGCTTTCTCTATCCTAATT
CTAGTTCTAATACCCTTACTCCATACCTCTAAACAACGCAGCATAACCTTTCGCCCCTTT
AGCCAGTGCTTATTTTGACTCCTAATTATTAACCTCATTACATTAACATGAATCGGCGGC
CAACCCATCGAACACCCATACATAATCATTGGACAAGTAGCATCAATTACATATTTCCTT
ATTATCATTGTATTGATACCTCTAGTAAGTTTCATAGAAAACCACTTATTGAAATGAAGA

>EU786840_Eptesicus_nasutus_isolate_Rna1233
ATGACCAACATTCGAAAATCCCACCCATTAATCAAAATCATCAACAAATCATTCATCGAC
CTACCAGCCCCCTCAAGCATCTCTTCATGATGAAATTTTGGATCTCTACTAGGTATTTGC
CTAGCACTACAAATCCTAACAGGACTATTCCTTGCTATACATTACACATCAGATACTACA
ACAGCTTTCAACTCCGTTACCCATATCTGCCGGGATGTTAACTATGGTTGAATATTGCGA
TATTTACATGCCAACGGAGCCTCAATATTTTTTATTTGCCTCTACCTCCATGTAGGTCGA
GGCCTATATTATGGATCTTATATGTACAAAGAAACTTGAAACATAGGGGTAATTCTGTTA
TTTGCTGTAATAGCAACTGCTTTTATAGGGTACGTACTCCCATGAGGACAAATATCATTC
TGAGGGGCAACCGTAATTACTAATCTACTATCCGCAGTCCCGTACATCGGCACAGATCTC
GTTCAATGAATCTGAGGCGGCTTTTCAGTAGATAAAGCCACTCTAACACGATTCTTTGCC
TTCCACTTCCTCTTGCCATTCATCATTTCAGCCTTGGTTATGATCCACCTCCTATTCCTT
CATGAAACAGGATCTAACAACCCAACAGGGATTCCATCCGACACGGACATGATCCCCTTT
CACCCATACTACACAATCAAAGATATCTTGGGATTTCTAGCAATAATTATAGTACTTCTA
TCACTAGTCCTATTTACTCCCGACATGTTAGGCGA-------------------------
------------------------------------------------------------
------------------------------------------------------------
------------------------------------------------------------
------------------------------------------------------------
------------------------------------------------------------
------------------------------------------------------------

>AY007531_Eptesicus_regulus
------------------------------------------------------------
------------------------------------------------------ATTTGC
CTAGCATTACAAATCTTAACAGGCCTTTTCCTCGCAATACACTACACATCAGACACCTCT
ACAGCTTTCAACTCCGTATCCCACATATGCCGAGAAGTAAATTATGGATGAGTATTGCGA
TACTTACATGCCAATGGCGCTTCCATATTCTTTATTTGCTTATACCTACATGTAGGACGA
GGCCTCTATTACGGATCATATATATTTAAAGAAACTTGAAATACAGGAGTGATTCTATTA
TTCACCGTAATAGCCACTGC----------------------------------------
------------------------------------------------------------
------------------------------------------------------------
------------------------------------------------------------
------------------------------------------------------------
------------------------------------------------------------
------------------------------------------------------------
------------------------------------------------------------
------------------------------------------------------------
------------------------------------------------------------
------------------------------------------------------------
------------------------------------------------------------
------------------------------------------------------------

>JX130514_Myotis_cf__riparius_voucher_TK_104288
ATGACCAACATTCGAAAATCCCACCCCTTAATTAAAATTATTAATAGCTCATTCGTTGAT
CTCCCTGCCCCATCAAATATCTCATCCTGATGAAATTTTGGATCCCTCCTAGGGATCTGC
TTAGCATTACAAATTCTAACAGGATTATTCCTAGCTATACACTATACATCAGACACTGCA
ACAGCTTTTAATTCCGTCACCCATATCTGCCGAGATGTAAATTATGGCTGAGTTCTACGT
TATTTACATGCAAACGGAGCCTCCATATTCTTTATCTGCCTATATCTTCATGTAGGACGA
GGCCTTTATTATGGGTCCTATATATACACAGAGACCTGAAACATCGGAGTCATTCTCCTA
TTTGCTGTAATAGCTACAGCCTTCATAGGATATGTACTTCCATGAGGTCAAATATCTTTT
TGAGGAGCAACTGTAATTACTAACCTACTCTCCGCAATTCCATATATTGGTACAGATCTT
GTTCAATGAATCTGAGGTGGATTCTCCGTTGACAAAGCTACTTTAACCCGATTCTTTGCC
TTCCACTTCTTACTTCCATTCATTATTGCAGCTATAGTTATAGTTCACCTCTTATTCCTA
CATGAAACAGGATCCAACAATCCAACCGGAATCCCCTCCAATGCAGACATAATTCCCTTC
CACCCCTATTATACAATTAAAGACATCCTCGGCCTACTATTAATAATTATAGTTTTACTT
ACTCTAGTACTATTCTCCCCCGACCTACTGGGAGATCCTGATAACTATATACCAGCTAAC
CCATTAAATACCCCTCCTCATATTAAACCAGAATGATATTTCCTATTCGCATATGCAATT
CTACGATCAATTCCAAATAAGCTAGGGGGAGTGCTTGCCTTAGTACTATCAATCCTCATC
TTAATTATCATTCCCCTGCTTCATACCTCTAAACAACGCAGCATGATATTTCGTCCTCTA
AGTCAATGCTTATTCTGACTACTAGCAGCAGACCTCTTTACCCTGACATGAATTGGAGGA
CAGCCCGTTGAACACCCATATGTTATTATCGGCCAGCTAGCGTCAATTCTTTATTTTTCC
ATTATCATTATCCTAATACCACTTACTAGCCTAATAGAAAACCACCTGTTAAAATGAAGA

>AF376867_Myotis_ruber
ATGACCAACATTCGAAAATCCCACCCCCTGATAAAAATTATTAATAGCTCATTCATCGAT
CTCCCTGCTCCATCAAACATTTCGTCCTGATGAAACTTTGGGTCTCTCCTAGGAATCTGC
TTAGCATTACAAATCCTAACAGGACTATTCTTAGCGATACATTACACATCAGATACCGCA
ACAGCCTTTAATTCTGTCACCCACATCTGCCGAGACGTAAACTATGGCTGAGTCCTACGA
TACCTACATGCAAATGGGGCCTCCATGTTCTTTATCTGCCTATATCTCCACGTAGGGCGA
GGCCTCTATTATGGATCCTACATATATACAGAAACCTGAAATATCGGAGTTATCCTACTA
TTCGCCGTGATAGCAACAGCTTTCATAGGATATGTGCTTCCATGGGGTCAGATATCTTTC
TGAGGAGCAACTGTAATTACGAACTTACTCTCTGCAATCCCATATATTGGAACAGACCTC
GTTCAATGAATCTGAGGAGGATTCTCTGTTGACAAAGCTACTCTAACCCGATTCTTTGCC
TTCCACTTCCTACTCCCATTCATTATTGCAGCTATAGTTATAGTTCACCTATTATTTCTA
CACGAAACAGGATCTAATAACCCAACCGGAATTCCCTCTAATGCAGATATAATTCCCTTC
CACCCTTATTATACAATTAAAGACATCCTTGGCCTACTATTAATAATTATAGTCTTACTT
ACCCTAGTCCTATTTTCTCCCGACCTACTAGGAGATCCTGACAATTACATACCAGCCAAC
CCACTAAATACTCCTCCCCATATTAAGCCAGAATGATACTTTCTATTCGCATACGCAATT
CTACGATCAATTCCAAATAAACTAGGCGGAGTACTAGCCCTAGTTCTATCAATTCTCATC
TTAATTATTATTCCCCTACTACATACCTCCAAACAACGCAGTATGACGTTCCGCCCTTTA
AGTCAATGCCTATTCTGACTACTGGCAGCAGACCTCTTTACCCTAACATGAATCGGAGGC
CAGCCTGTTGAACACCCATATGTCATTATTGGCCAACTAGCATCAATCCTTTATTTATCT
ATTATTATTATCTTGATACCACTTACTAGCTTAATAGAAAACCATTTATTAAAATGAAGA

>MF143478_Myotis_ruber
ATGACCAACATTCGAAAATCCCACCCCCTGATAAAAATTATTAATAGCTCATTCATCGAT
CTCCCTGCTCCATCAAACATTTCGTCCTGATGAAACTTTGGGTCTCTCCTAGGAATCTGC
TTAGCATTACAAATCCTAACAGGACTATTCTTAGCGATACATTACACATCAGATACCGCA
ACAGCCTTTAATTCTGTCACCCACATCTGCCGAGACGTAAACTATGGCTGAGTCCTACGA
TACCTACATGCAAATGGGGCCTCCATGTTCTTTATCTGCCTATATCTCCACGTAGGGCGA
GGCCTCTATTATGGATCCTACATATATACAGAAACCTGAAATATCGGAGTTATCCTACTA
TTCGCCGTGATAGCAACAGCTTTCATAGGATATGTGCTTCCATGGGGTCAGATATCTTTC
TGAGGAGCAACTGTAATTACGAACTTACTCTCTGCAATCCCATATATTGGAACAGACCTC
GTTCAATGAATCTGAGGAGGATTCTCTGTTGACAAAGCTACTCTAACCCGATTCTTTGCC
TTCCACTTCCTACTCCCATTCATTATTGCAGCTATAGTTATAGTTCACCTATTATTTCTA
CACGAAACAGGATCTAATAACCCAACCGGAATTCCCTCTAATGCAGATATAATTCCCTTC
CACCCTTATTATACAATTAAAGACATCCTTGGCCTACTATTAATAATTATAGTCTTACTT
ACCCTAGTCCTATTTTCTCCCGACCTACTAGGAGATCCTGACAATTACATACCAGCTAAC
CCACTAAATACTCCTCCCCATATTAAGCCAGAATGATACTTTCTATTCGCATACGCAATT
CTACGATCAATTCCAAATAAACTAGGCGGAGTACTAGCCCTAGTTCTATCAATTCTCATC
TTAATTATTATTCCCCTACTACATACCTCCAAACAACGCAGTATGACGTTCCGCCCTTTA
AGTCAATGCCTATTCTGACTACTGGCAGCAGACCTCTTTACCCTAACATGAATCGGAGGC
CAGCCTGTTGAACACCCATATGTCATTATTGGCCAACTAGCATCAATCCTTTATTTCTCT
ATTATTATTATCTTGATACCACTTATTAGCTTAATAGAAAACCATTTATTAAAATGAAGA

>MF143481_Myotis_nigricans
ATGACCAACATTCGAAAATCCCACCCCTTAATAAAAATTATTAATAGCTCATTCATTGAT
CTTCCTGCTCCATCAAACATCTCATCTTGATGGAACTTTGGATCTCTCCTAGGAATCTGT
TTAGCATTACAAATCCTAACAGGATTGTTTTTAGCAATACACTATACATCAGACACCGCA
ACAGCCTTCAACTCCGTTACCCATATCTGCCGAGACGTAAATTATGGCTGAGTTCTGCGC
TACCTACATGCAAATGGAGCCTCTATATTCTTTATCTGCCTATATCTTCATGTAGGACGA
GGTCTCTATTATGGATCCTATATATATACAGAAACCTGAAATATCGGGGTTATTTTATTA
TTTGCCGTAATAGCAACAGCCTTCATAGGATACGTACTTCCATGAGGCCAAATGTCATTC
TGAGGAGCAACTGTAATTACTAACTTGCTCTCTGCAATCCCGTATATTGGAACAGATCTT
GTCCAATGAATCTGAGGGGGATTCTCTGTTGATAAAGCTACCCTAACCCGATTCTTTGCC
TTCCACTTCTTACTCCCCTTCATTATTGCAGCTATAGTTATAGTTCACCTATTATTTCTA
CACGAAACAGGATCTAACAATCCAACCGGAATTCCCTCTAACGCGGATATAATTCCCTTT
CACCCCTATTATACAATTAAAGATATTCTTGGCCTACTGTTAATAATTATAGTATTACTT
ACCCTAGTACTGTTCTCTCCCGACCTACTGGGAGACCCTGATAATTATATACCAGCCAAC
CCACTAAATACTCCTCCCCATATTAAACCAGAATGGTACTTTCTATTTGCATACGCAATC
CTACGATCAATTCCAAATAAACTAGGAGGAGTACTAGCCCTAGTTCTATCAATCCTCATC
TTAATTATTATTCCCCTACTCCATACCTCCAAACAACGCAGCATGGCGTTCCGCCCTTTA
AGTCAATGTCTATTCTGACTACTAGCAGCAGACCTCTTCACCCTAACATGAATTGGAGGA
CAACCCGTTGAACACCCATATGTTATTATTGGCCAACTAGCATCAATTCTTTATTTCTCT
ATTATCATTATTTTAATACCACTTACTAGCTTAATAGAAAACCATCTACTAAAATGAAGA

>JX130470_Myotis_cf__nigricans_voucher_TK_134759
ATGACCAACATTCGGAAATCCCACCCCTTAATAAAAATTATTAATAGCTCATTCATTGAT
CTTCCTGCTCCATCAAACATCTCATCTTGATGGAACTTTGGATCTCTCCTAGGAATCTGT
TTAGCATTACAAATCCTAACAGGATTGTTTTTAGCAATACACTATACATCAGACACCGCA
ACAGCCTTCAACTCCGTTACCCATATCTGCCGAGACGTAAATTATGGCTGAGTTCTGCGC
TACCTACATGCAAATGGAGCCTCTATATTCTTTATCTGCCTATATCTTCATGTAGGACGA
GGTCTCTATTATGGATCCTATATATATACAGAAACCTGAAATATCGGGGTTATTTTATTA
TTTGCCGTAATAGCAACAGCCTTCATAGGATACGTACTTCCATGAGGCCAAATGTCATTC
TGAGGAGCAACTGTAATTACTAACTTGCTCTCTGCAATCCCGTATATTGGAACAGATCTT
GTCCAATGAATCTGAGGGGGATTCTCTGTTGATAAAGCTACCCTAACCCGATTCTTTGCC
TTCCACTTCTTACTCCCCTTCATTATTGCAGCTATAGTTATAGTTCACCTATTATTTCTA
CACGAAACAGGATCTAACAATCCAACCGGAATTCCCTCTAACGCGGATATAATTCCCTTT
CACCCCTATTATACAATTAAAGATATTCTTGGCCTACTGTTAATAATTATAGTATTACTT
ACCCTAGTACTGTTCTCTCCCGACCTACTGGGAGACCCTGATAATTATATACCAGCCAAC
CCACTAAATACTCCTCCCCATATTAAACCAGAATGGTACTTTCTATTTGCATACGCAATC
CTACGATCAATTCCAAATAAACTAGGAGGAGTACTAGCCCTAGTTCTATCAATCCTCATC
TTAATTATTATTCCCCTACTCCATACCTCCAAACAACGCAGCATGGCGTTCCGCCCTTTA
AGTCAATGTCTATTCTGACTACTAGCAGCAGACCTCTTCACCCTAACATGAATTGGAGGA
CAACCCGTTGAACACCCATATGTTATTATTGGCCAACTAGCATCAATTCTTTATTTCTCT
ATTATCATTATTTTAATACCACTTACTAGCTTAATAGAAAACCATCTACTAAAATGAAGA

>JX130513_Myotis_cf__riparius_voucher_TK_104098
ATGACCAACATTCGAAAATCCCACCCCTTGATAAAAATTATTAATAGCTCATTTATTGAC
CTCCCTGCTCCATCAAACATCTCGTCCTGATGAAACTTTGGATCTCTCCTAGGAATCTGC
TTGGGATTACAAATTCTAACAGGACTATTCTTAGCAATACATTATACATCAGACACTGCA
ACAGCCTTTAACTCCGTTACCCATATCTGTCGAGACGTAAATTATGGTTGAGTCCTACGC
TACCTACATGCAAATGGAGCCTCCATATTCTTTATCTGCCTATATCTTCATGTAGGACGG
GGCCTCTATTATGGATCTTACATATATACAGAAACCTGAAACATTGGAGTTATCCTACTA
TTCGCCGTAATAGCAACAGCCTTCATAGGATATGTACTTCCATGAGGTCAAATATCTTTC
TGAGGGGCAACTGTAATTACTAACCTGCTCTCTGCAATTCCATATATTGGAACAGATCTT
GTCCAATGAATTTGAGGAGGGTTCTCTGTTGATAAAGCTACCCTAACCCGATTCTTTGCT
TTCCACTTCTTACTTCCCTTTATTATTGCAGCTATAGTCATAGTTCACCTATTATTTCTA
CACGAAACAGGATCTAATAACCCAACTGGGATTCCCTCTAATGCGGACATAATTCCCTTT
CATCCCTATTATACAATTAAAGATATTCTCGGCCTACTATTAATAATCATAGTCTTACTC
ACTCTGGTACTATTCTCCCCTGACCTACTGGGAGATCCTGATAATTACATGCCAGCCAAC
CCACTAAATACCCCTCCCCATATTAAACCAGAATGATACTTTCTATTTGCATACGCAATT
CTACGATCAATTCCAAATAAGCTAGGAGGAGTATTAGCCCTAGTCCTATCAATCCTCATC
TTAATTATTATTCCCCTACTCCATACCTCCAAACAACGCAGCATAATGTTCCGTCCTTTA
AGTCAATGTTTATTCTGACTACTAGCAGCAGACCTCTTTACCCTAACATGAATTGGAGGC
CAGCCCGTTGAACACCCATATGTTATTATTGGCCAACTAGCATCAATTCTTTATTTTTCT
ATTATTATCATCTTGATACCACTTACTAGCTTAATAGAAAATCATCTACTAAAATGAAGA

>JX130486_Myotis_cf__riparius_voucher_TK_56784
ATGACCAACATTCGAAAATCCCACCCCTTGATAAAAATTATTAATAGCTCATTTATTGAT
CTCCCTGCTCCATCAAACATCTCGTCCTGATGAAACTTTGGATCTCTCCTAGGAATCTGC
TTGGGACTACAAATTTTAACAGGACTATTCTTAGCAATACACTATACATCAGATACTGCA
ACAGCCTTTAACTCTGTCACCCATATCTGTCGAGACGTAAATTATGGCTGAGTCCTACGC
TACCTACATGCAAACGGAGCCTCCATATTCTTTATCTGCCTATACCTTCATGTAGGACGA
GGCCTCTATTATGGATCTTACATATATACAGAAACCTGAAACATTGGAGTTATTCTACTA
TTCGCCGTAATAGCAACAGCCTTCATAGGATATGTACTTCCATGAGGTCAAATATCTTTC
TGAGGGGCAACTGTAATTACCAACCTGCTCTCTGCAATTCCATATATTGGAACAGATCTT
GTCCAATGAATTTGAGGAGGGTTCTCTGTTGATAAAGCTACCCTAACCCGATTCTTTGCC
TTCCACTTCTTACTCCCCTTTATTATTGCAGCTATAGTTATAGTTCACCTATTATTTCTA
CACGAAACAGGATCTAATAACCCAACCGGAATTCCCTCTAATGCGGATATAATTCCCTTT
CATCCCTATTATACAATTAAAGACATCCTTGGTCTACTATTAATAATCATAGTTTTACTC
ACTCTGGTACTATTCTCCCCTGACCTACTGGGGGATCCTGACAATTACATACCAGCCAAT
CCACTAAATACTCCTCCCCATATTAAACCAGAATGATATTTTCTATTTGCATACGCAATT
TTACGATCAATCCCAAATAAACTAGGAGGAGTATTAGCCCTAGTCCTATCAATCCTCATC
TTAATTATTATCCCTCTACTCCATACCTCCAAACAACGCAGCATAATATTCCGCCCTTTA
AGTCAATGTCTATTCTGACTACTAGCAGCAGACCTCTTTACCCTAACATGAATTGGAGGT
CAACCCGTTGAACACCCATATGTTATTATTGGCCAACTAGCATCAATTCTTTATTTTTCT
ATTATTATCATCTTAATACCACTTACTAGCTTAATAGAAAATCATTTACTAAAATGAAGA

>JX130485_Myotis_cf__riparius_voucher_TK_63827
ATGACCAACATTCGAAAATCCCACCCCTTGATAAAAATTATTAATAGCTCATTTATTGAT
CTCCCTGCTCCATCAAACATCTCATCCTGATGAAACTTTGGATCTCTCCTAGGAATCTGC
TTGGGACTACAAATTTTAACAGGACTATTCTTAGCAATACACTATACCTCAGATACTGCA
ACAGCCTTTAACTCCGTCACCCATATCTGTCGAGACGTAAATTATGGCTGAGTCCTACGC
TACCTACATGCAAACGGAGCCTCCATATTCTTTATCTGCCTATACCTTCATGTAGGACGA
GGCCTCTATTATGGATCTTACATATATACAGAAACCTGAAACATTGGAGTTATTCTACTA
TTCGCCGTAATAGCAACAGCCTTCATAGGATATGTACTTCCATGAGGTCAAATATCTTTC
TGAGGGGCAACTGTAATTACCAACCTGCTCTCTGCAATTCCATATATTGGAACAGATCTT
GTCCAATGAATTTGAGGNGGGTTCTCTGTTGATAAAGCTACCCTAACCCGATTCTTTGCC
TTCCACTTCTTACTCCCCTTTATTATTGCAGCTATAGTTATAGTTCACCTATTATTTCTA
CACGAAACAGGATCTAATAACCCAACCGGAATTCCCTCTAATGCGGATATAATTCCCTTT
CATCCCTATTATACAATTAAAGATATCCTTGGTCTACTATTAATAATCATAGTTTTACTC
ACTCTGGTACTATTCTCCCCTGACCTACTGGGGGATCCTGATAATTACATACCAGCCAAT
CCACTAAATACCCCTCCCCATATTAAACCAGAATGATATTTTCTATTTGCATACGCAATT
TTACGATCAATCCCAAATAAACTAGGAGGAGTATTAGCCCTAGTCCTATCAATCCTCATC
TTAATTATTATCCCCCTACTCCATACCTCCAAACAACGCAGCATAATGTTCCGCCCTTTA
AGTCAATGTCTATTCTGACTACTAGCAGCAGACCTCTTTACCCTAACATGAATTGGAGGT
CAACCCGTTGAACACCCATATGTTATTATTGGCCAACTAGCATCAATTCTTTATTTTTCT
ATTATTATCATCTTAATACCACTTACTAGCTTAATAGAAAATCATCTACTAAAATGAAGA

>AF376866_Myotis_riparius
ATGACCAACATTCGAAAATCCCACCCCTTGATAAAAATTATTAATAGCTCATTCATTGAC
CTCCCTGCCCCATCAAACATCTCATCCTGATGAAACTTTGGATCTCTCCTAGGAATCTGC
TTAGGATTACAAATTTTAACAGGACTATTCTTAGCAATACATTATACATCAGATACTGCA
ACAGCCTTTAACTCCGTTACACACATCTGTCGGGACGTAAATTACGGCTGAGTTCTGCGC
TACCTACATGCAAATGGAGCCTCCATATTCTTTATCTGCCTATACCTTCATGTAGGACGA
GGTCTCTATTATGGATCTTATATATATACAGAAACCTGAAACATTGGAGTTATTCTACTA
TTCGCCGTAATAGCAACAGCCTTCATGGGATACGTACTTCCATGAGGTCAAATATCTTTC
TGAGGAGCAACTGTAATTACCAACCTGCTCTCTGCAATTCCATATATTGGAACAGATCTT
GTTCAATGAATCTGAGGGGGATTCTCTGTTGACAAGGCTACCCTAACCCGATTTTTTGCC
TTCCACTTCTTACTCCCCTTCATTATTGCAGCTATAGTCATAGTTCACCTATTATTTCTA
CACGAAACAGGATCTAATAACCCAACCGGGATTCCCTCTAATGCGGACATAATTCCCTTT
CATCCCTATTATACAATTAAAGATATTCTTGGCCTACTATTAATAATTATAGTCTTACTC
ACTCTAGTACTATTCTCCCCTGACCTACTAGGAGATCCTGATAACTACATGCCAGCCAAC
CCACTAAATACCCCTCCCCATATTAAACCAGAATGATACTTTCTATTTGCATACGCAATT
CTACGATCAATTCCAAATAAACTAGGAGGAGTATTAGCCCTAGTACTATCAATCCTCATC
TTAATTATCATTCCCCTACTCCATACCTCTAAACAACGCAGCATAACATTCCGTCCTTTA
AGTCAATGTTTATTCTGACTACTAGCAGCAGACCTCTTTACCCTGACATGAATCGGAGGC
CAGCCCGTTGAACACCCATATGTTATTATTGGACAACTAGCATCAATTCTTTATTTTTCC
ATCATTATTATCCTAATACCACTTACTAGCCTAATAGAAAATCATCTACTAAAATGAAGA

>JX130490_Myotis_cf__nigricans_voucher_CM_78651
ATGACCAACATTCGAAAATCCCACCCCTTGATAAAAATTATTAATAGCTCATTCATTGAC
CTCCCTGCTCCATCAAATATCTCGTCCTGATGAAACTTTGGATCTCTTCTAGGAATCTGC
TTAGGATTACAAATTTTAACAGGACTATTCTTAGCAATACATTATACTTCAGATACTGCA
ACAGCCTTTAACTCTGTTACCCACATCTGTCGAGACGTTAATTACGGTTGAGTCCTACGC
TACTTACATGCAAATGGAGCTTCCATATTCTTTATCTGCCTATATCTTCATGTAGGACGA
GGTCTCTATTATGGATCTTACATATATACAGAAACCTGAAACATTGGAGTTATTCTACTA
TTCGCCGTAATAGCAACAGCCTTTATGGGATACGTACTTCCATGAGGTCAAATATCTTTC
TGAGGAGCAACTGTAATTACCAACCTCCTCTCTGCAATTCCATATATTGGAACAGATCTT
GTTCAATGAATCTGAGGAGGGTTCTCTGTCGATAAAGCTACCCTAACCCGATTTTTTGCC
TTCCACTTCTTACTTCCCTTCATCATTGCAGCTATAGTCATAGTTCATCTATTATTTCTA
CACGAAACAGGATCTAATAACCCAACCGGGATTCCCTCTAATGCGGACATAATTCCCTTT
CATCCTTATTATACAATTAAAGATATTCTTGGCCTACTCTTAATAATTATAGTCTTACTC
ACTCTAGTACTATTCTCCCCTGACCTACTGGGAGATCCTGACAATTACATGCCAGCCAAC
CCATTAAATACTCCTCCTCATATTAAACCAGAATGATACTTTCTATTTGCATACGCAATT
CTACGATCAATTCCAAATAAACTAGGAGGAGTATTAGCTCTAGTCCTATCAATCCTCATC
TTAATTGTCATCCCCCTACTCCATACCTCTAAACAACGCAGCATAATGTTCCGCCCTTTA
AGTCAATGTTTATTCTGACTACTAGCAGCAGACCTCTTTACCCTAACATGAATCGGAGGC
CAGCCCGTTGAGCACCCTTATGTTATTATTGGCCAACTAGCATCGATTCTTTATTTTTCT
ATTATTATTATCTTAATACCACTTACTAGTCTAATAGAAAATCATCTACTAAAATGAAGA

>JX130515_Myotis_riparius_voucher_TK_104573
ATGACCAACATTCGAAAATCCCACCCCTTAATAAAAATTATTAATAGCTCATTCATTGAT
CTCCCTGCTCCATCAAACATCTCGTCCTGATGAAACTTTGGGTCTCTCCTAGGAATCTGC
TTAGGATTACAAATTCTAACAGGACTATTCTTAGCAATACATTATACATCAGATACTGCA
ACAGCCTTTAACTCTGTTACCCACATCTGTCGAGACGTAAATTACGGTTGAGTCCTACGC
TACCTACATGCAAATGGAGCCTCCATATTCTTTATCTGCCTATATCTTCATGTAGGACGA
GGTCTCTATTATGGATCTTACATATATACAGAAACCTGAAATATTGGAGTTATTCTACTA
TTCGCCGTAATAGCAACAGCCTTTATGGGATATGTACTTCCATGAGGTCAAATATCTTTC
TGAGGAGCAACCGTAATTACCAACCTGCTCTCTGCAATCCCATACATCGGAACAGATCTT
GTCCAATGAATCTGAGGGGGGTTCTCTGTTGATAAAGCTACCCTAACCCGATTTTTTGCC
TTCCACTTCTTACTCCCCTTCATTATTGCAGCTATAGTCATAGTTCACCTATTATTTCTA
CACGAAACAGGATCTAATAACCCAACCGGAATTCCCTCTAATGCGGACATAATTCCCTTT
CATCCCTACTATACAATTAAAGATATTCTTGGCCTACTGTTAATAATTATAGTCTTACTC
ACTCTAGTTCTATTCTCTCCTGACCTACTGGGAGATCCTGATAATTACATGCCAGCCAAC
CCACTAAATACCCCTCCCCATATCAAACCAGAATGATACTTTCTATTTGCATACGCAATT
CTACGATCAATTCCAAATAAACTAGGAGGAGTATTAGCCCTAGTCCTATCAATCCTCATC
TTAATTATTATCCCCCTACTCCATACCTCTAAACAACGCAGCATAATGTTCCGTCCTTTA
AGCCAATGTTTATTCTGACTACTAGCAGCAGACCTCTTTACCCTAACATGAATCGGAGGC
CAGCCCGTTGAACACCCTTATGTTATTATTGGCCAACTAGCATCAATTCTTTATTTTTCT
ATTATTATTATCTTAATACCACTTACTAGCCTAATAGAAAATCATCTACTAAAATGAAGA

>JX130474_Myotis_riparius_voucher_CM_78659
ATGACCAACATTCGAAAATCCCACCCCTTAATAAAAATTATTAATAGCTCATTCATTGAC
CTCCCTGCTCCATCAAACATCTCGTCCTGATGAAACTTTGGGTCTCTCCTAGGAATCTGC
TTAGGATTACAAATTCTAACAGGACTATTCTTAGCAATACATTATACATCAGATACTGCA
ACAGCCTTTAACTCTGTTACCCATATCTGTCGAGACGTAAATTACGGTTGAGTCCTACGC
TACCTACATGCAAACGGAGCCTCCATATTCTTTATCTGCCTATATCTTCATGTAGGACGA
GGTCTATATTATGGATCTTACATATATACAGAAACCTGAAACATTGGAGTTATTCTACTA
TTCGCCGTAATAGCAACAGCCTTCATGGGATATGTACTTCCATGAGGTCAGATATCTTTC
TGAGGAGCAACTGTAATTACCAACCTGCTCTCTGCAATCCCATATATCGGAACAGATCTT
GTCCAATGAATCTGGGGAGGGTTCTCTGTTGATAAAGCTACCCTAACCCGATTTTTTGCC
TTCCATTTCTTACTCCCCTTCATTATTGCAGCTATAGTCATAGTTCACCTATTATTTCTA
CACGAAACAGGATCTAACAACCCAACCGGGATTCCCTCTAATGCGGACATAATTCCCTTT
CATCCCTATTATACAATTAAAGATATTCTTGGCCTACTGCTAATAATTATAGTCTTACTC
ACTCTAGTACTATTCTCCCCTGACCTGCTGGGAGATCCTGATAACTACATGCCAGCCAAC
CCACTAAATACCCCTCCCCATATTAAACCAGAATGATACTTTCTATTTGCATACGCAATT
CTACGATCAATTCCAAATAAACTAGGAGGAGTATTAGCCCTAGTCCTATCAATCCTCATC
TTAATTATTATCCCTCTACTCCATACCTCTAAACAACGCAGCATAATGTTCCGTCCTTTA
AGTCAATGTTTATTCTGACTACTAGCAGCAGACCTCTTTACCCTAACGTGAATCGGAGGC
CAGCCCGTTGAACACCCTTATGTTATTATTGGCCAACTAGCATCAATTCTTTATTTTTCT
ATTATTATCATCTTAATACCACTTACTAGCCTAATAGAAAATCATCTACTAAAATGAAGA

>JX130491_Myotis_riparius_voucher_TK_63402
ATGACCAACATTCGAAAATCCCACCCCTTGATAAAAATTATTAATAGCTCATTCATTGAC
CTCCCTGCCCCATCAAACATCTCATCCTGATGAAACTTTGGGTCTCTCCTAGGAATCTGC
TTAGGATTACAAATTCTAACAGGACTATTCTTAGCAATACATTATACATCAGATACTGCA
ACAGCCTTTAACTCTGTTACCCACATCTGTCGAGACGTAAATTACGGTTGAGTCCTACGC
TACCTACATGCAAATGGAGCCTCCATATTCTTTATCTGTCTATATCTTCATGTAGGACGA
GGTCTCTATTATGGATCTTACATATATACAGAAACCTGAAACATTGGAGTTATTCTACTA
TTCGCCGTAATAGCAACAGCCTTCATGGGATATGTACTTCCATGAGGTCAAATATCTTTC
TGAGGAGCAACTGTAATTACCAACCTGCTCTCTGCAATCCCATATATCGGAACAGATCTT
GTCCAATGAATCTGAGGAGGTTTCTCTGTTGATAAAGCTACTCTAACCCGATTTTTTGCC
TTCCACTTCTTACTCCCCTTCATTATTGCAGCTATAGTCATAGTTCACCTATTATTTCTA
CACGAAACAGGATCTAACAACCCAACCGGGATTTCCTCTAATGCGGACATAATCCCCTTT
CATCCTTATTATACAATTAAAGATATTCTTGGCCTACTGTTAATAATCATAGTCTTACTC
ACTCTAGTACTATTCTCCCCTGACCTACTGGGAGATCCTGATAATTACATGCCAGCCAAC
CCACTAAATACCCCTCCCCATATTAAACCAGAATGATACTTTCTATTTGCATACGCAATT
CTACGATCAATTCCAAACAAACTAGGAGGAGTATTAGCCCTAGTCCTATCAATCCTCATC
TTAATTATTATCCCCCTACTCCATACCTCTAAACAACGCAGCATAATGTTCCGTCCTTTA
AGTCAATGTTTGTTCTGACTACTAGCAGCAGACCTCTTTACCCTAACCTGAATCGGAGGC
CAGCCCGTTGAACACCCTTATGTTATTATTGGCCAACTAGCATCAATTCTTTATTTTTCT
ATTATCATTATCTTAATACCACTTACTAGCCTAATAGAAAACCATCTACTAAAATGAAGA

>JX130473_Myotis_riparius_voucher_CM_68443
ATGACCAACATTCGAAAATCCCACCCCTTAATAAAAATTATTAATAGCTCATTCATTGAC
CTCCCTGCTCCATCAAACATCTCGTCCTGATGAAACTTTGGGTCTCTCCTAGGAATCTGC
TTAGGATTACAAATTCTAACAGGACTATTCTTAGCAATACATTATACATCAGATACTGCA
ACAGCCTTTAACTCTGTTACCCACATCTGTCGAGACGTAAATTACGGTTGAGTCCTACGC
TACCTACATGCAAATGGAGCCTCCATATTCTTTATCTGCCTATATCTTCATGTAGGACGA
GGTCTCTATTATGGATCTTACATATATACAGAAACCTGAAACATTGGAGTTATTCTACTA
TTCGCCGTAATAGCAACAGCCTTCATGGGATATGTACTTCCATGAGGTCAAATATCTTTC
TGAGGGGCAACTGTAATTACTAACCTGCTCTCTGCAATCCCATATATCGGAACAGATCTT
GTACAATGAATCTGAGGAGGTTTCTCTGTTGATAAAGCTACTCTAACCCGATTCTTTGCC
TTCCACTTCTTACTCCCCTTCATTATTGCAGCTATAGTCATAGTTCACCTATTATTTCTA
CACGAAACAGGATCTAACAACCCAACCGGGATTCCCTCTAACGCGGACATAATTCCCTTT
CATCCCTATTATACAATTAAAGATATTCTTGGCCTACTGTTAATAATTATAGTCTTACTC
ACTCTAGTACTATTCTCCCCTGACCTACTGGGAGATCCTGATAATTACATACCAGCTAAC
CCACTAAATACCCCTCCCCATATTAAACCAGAATGATACTTTCTATTTGCATACGCAATT
CTACGATCAATTCCAAACAAACTAGGAGGAGTATTAGCCCTAGTCCTATCGATCCTCATC
TTAATTATTATCCCCCTACTCCATACCTCTAAACAACGCAGCATAATGTTCCGTCCTTTA
AGTCAATGTTTATTCTGACTACTAGCAGCAGACCTCTTTACCCTAACCTGAATCGGAGGC
CAGCCCGTTGAACACCCTTATGTTATTATTGGCCAACTAGCATCAATTCTTTATTTTTCT
ATTATTATTATCTTAATACCACTTACTAGCCTAATAGAAAATCATCTACTAAAATGAAGA

>JX130452_Myotis_cf__nigricans_voucher_TK_22702
ATGACCAACATTCGAAAATCTCATCCCCTGGTAAAAATTATTAACAACTCACTTATTGAT
CTTCCCGCTCCATCAAATATCTCATCCTGATGAAACTTTGGGTCTCTCCTAGGAATCTGT
TTAACATTACAAATTTTAACAGGACTATTTTTAGCTATACACTACACATCAGATACTGCT
ACAGCTTTCAATTCTGTTACCCATATCTGTCGAGATGTAAATTATGGTTGAATCCTACGC
TATTTACATGCAAATGGAGCCTCCATATTTTTTATTTGTCTATACCTCCATGTAGGACGA
GGTATTTACTACGGGTCCTATATATATACAGAAACTTGAAACATTGGAGTTATCTTATTA
TTTGCTGTGATAGCAACTGCCTTCATGGGATACGTACTTCCATGGGGTCAAATGTCCTTC
TGAGGAGCAACCGTAATTACTAATCTACTCTCTGCAATCCCATATATCGGAACAAACCTT
GTGGAATGAATCTGAGGTGGATTCTCTGTTGACAAAGCCACCCTGACCCGATTCTTTGCC
TTTCACTTCCTACTTCCATTCATCATTGCAGCTATAGTCATAGTTCATCTACTATTCCTA
CATGAAACAGGATCTAACAACCCAACAGGAATCCCTGCTAACGCAGATATAATCCCCTTT
CATCCCTATTATACAATTAAGGATATCCTTGGCCTATTACTAATAATTACAACTCTACTC
ATTCTAGTACTATTCTCCCCTGACCTACTAGGAGATCCTGACAACTACACACCAGCCAAT
CCACTAAATACCCCTCCTCACATTAAACCAGAATGATATTTTCTATTCGCATACGCAATT
TTACGATCAATTCCAAATAAACTAGGAGGGGTACTAGCCCTAGTGCTATCAATCCTTATC
TTAGTTGTTATTCCTCTACTCCACACCTCCAAGCAACGCAGTATAACTTTCCGTCCTCTA
AGTCAATGCCTATTCTGACTATTAACAGCAGATCTCTTTACCCTAACATGAATTGGAGGA
CAACCCGTAGAATACCCATATGTTATTATCGGCCAATTAGCATCAATCCTCTATTTCTCC
ATCATTGTTATCCTAATACCACTTATTAGCCTAATGGAAAATCACCTATTAAAATGAAGA

>JX130467_Myotis_cf__albescens_voucher_TK_104638
ATGACCAACATTCGAAAATCCCATCCCCTAGTAAAAATTATTAACAATTCATTCATTGAT
CTTCCCGCTCCATCAAATATCTCATCCTGATGAAACTTTGGATCTCTTCTAGGAATCTGT
TTAGCATTACAAATTTTAACAGGACTATTTTTAGCTATACACTATACATCAGATACTGCT
ACAGCTTTCAATTCTGTTACACATATTTGTCGAGATGTAAACTATGGTTGAATCCTACGC
TATTTACATGCAAACGGAGCCTCCATATTTTTTATTTGCCTATACCTCCATGTAGGACGA
GGTATCTACTACGGGTCCTATATATATACAGAAACTTGAAACATTGGAGTTATTCTACTA
TTTGCTGTGATAGCAACTGCCTTTATGGGATACGTACTTCCATGAGGTCAAATGTCCTTC
TGAGGAGCAACCGTAATTACTAATCTACTCTCTGCAATCCCATATATCGGAACAGACCTT
GTGGAATGAATCTGAGGTGGATTCTCTGTTGACAAAGCCACCCTGACCCGATTCTTTGCC
TTTCACTTTTTACTTCCATTCATCATTGCAGCTATAGTTATAGTTCATCTACTATTCCTA
CATGAAACAGGATCTAATAACCCAACAGGAATCCCTGCTAACGCAGATATAATCCCCTTT
CATCCCTATTATACAATTAAGGATATCCTTGGCCTATTATTAATAATTACAACTCTACTC
ATTCTAGTACTATTCTCCCCTGACCTACTAGGAGATCCTGACAACTACACACCAGCCAAT
CCACTAAATACCCCTCCTCACATCAAACCAGAATGATATTTTCTATTCGCATATGCAATT
TTACGATCAATTCCAAATAAACTAGGAGGAGTACTAGCCCTAGTGCTATCAATCCTTATC
TTAGTTATTATTCCTCTACTCCACACTTCTAAGCAGCGCAGTATAACTTTCCGTCCTCTA
AGTCAATGTCTATTCTGACTATTAACAGCAGATCTCTTTACCCTAACATGAATTGGAGGG
CAACCCGTCGAACACCCATATGTTATTATCGGTCAACTAGCATCAATCCTCTATTTCTCC
ATTATTATTATTCTAATACCACTTACTAGCCTAATGGAAAATCATCTATTAAAATGAAGA

>JX130450_Myotis_cf__nigricans_voucher_TK_14529
ATGACCAACATTCGAAAATCGCACCCCCTAGTAAAAATCATTAATAGCTCATTCATTGAC
CTCCCCGCTCCATCAAATATCTCATCCTGATGAAACTTCGGATCTCTTCTAGGAATCTGC
TTAGCACTACAAATCCTAACAGGTCTATTCTTAGCTATACACTATACATCAGATACTGCA
ACAGCTTTCAACTCTGTCACCCATATTTGTCGAGACGTAAACTATGGTTGAATTCTACGC
TATCTGCACGCAAACGGAGCCTCCATATTTTTTATCTGCCTATACCTCCATGTAGGACGA
GGTCTTTACTATGGTTCTTACATATATAAAGAAACCTGAAACATTGGAGTTATCCTACTA
TTCGCCGTAATAGCAACAGCTTTCATGGGATACGTACTCCCATGAGGCCAAATGTCCTTC
TGAGGGGCAACCGTAATTACTAACCTACTCTCTGCAATCCCATACATTGGAACAAACCTT
GTAGAATGAATCTGAGGTGGGTTCTCTGTTGATAAAGCTACCTTAACCCGATTCTTTGCC
TTTCACTTTCTACTTCCATTTATCATTGCAGCTTTAGTCATAGTTCACCTGTTATTCTTA
CATGAAACAGGATCCAATAATCCAACAGGAATTCCCGCTAACGCAGACATAATCCCCTTT
CACCCCTACTACACAATTAAAGATATTCTTGGCCTACTACTAATAATCACAACCCTTCTC
ACTCTGGTATTATTCTCCCCCGATTTGCTAGGAGACCCTGACAATTACACACCAGCCAAC
CCACTAAATACCCCTCCCCACATTAAACCAGAGTGATATTTTCTATTTGCATACGCAATT
TTACGGTCAATTCCAAATAAATTGGGAGGAGTACTAGCTCTAGTACTATCAATTCTTATC
TTAATTATTATCCCCCTACTTCACACCTCTAAGCAACGTAGCATGACTTTCCGTCCCCTA
AGCCAATGTCTATTCTGACTATTAACAGCAGACCTCTTTACTCTAACATGAATTGGAGGA
CAACCTGTCGAACATCCATATGTTATCATTGGTCAACTAGCATCAATTCTTTACTTCTCT
ATCATCATTATCCTAATACCACTTACCAGCCTAATAGAAAATCACCTATTAAAATGAAGA

>JX130496_Myotis_cf__nigricans_voucher_TK_64475
ATGACCAACATTCGGAAATCGCACCCTCTAGTAAAAATTATTAATAGCTCATTCATTGAC
CTCCCCGCCCCATCAAATATCTCATCCTGATGAAACTTCGGATCTCTCCTAGGAATCTGC
TTAGCACTACAAATTCTAACAGGTCTATTCTTAGCCATACACTATACATCAGATACTGCA
ACAGCTTTCAACTCTGTCACCCATATTTGTCGAGACGTAAACTATGGTTGAATTCTACGC
TACCTACACGCAAATGGAGCTTCTATGTTTTTTATCTGCCTATACCTCCATGTAGGACGA
GGTCTTTACTATGGTTCCTACATATATACAGAAACCTGAAACATTGGAGTTATCCTACTA
TTCGCCGTAATAGCAACAGCTTTCATGGGTTACGTACTCCCATGAGGCCAAATGTCCTTC
TGAGGAGCAACCGTAATTACTAACCTACTCTCTGCAATCCCATACATTGGAACAAACCTT
GTAGAATGAATCTGAGGTGGATTCTCTGTTGATAAGGCCACCTTAACCCGATTCTTTGCC
TTTCACTTTCTACTTCCATTTATCATTGCAGCTTTAGTTATAGTTCATCTGTTATTCTTA
CATGAAACAGGATCCAATAATCCAACAGGAATTCCCGCCAACACAGACATAATCCCCTTT
CACCCCTATTACACAATTAAAGATATTCTTGGCCTACTATTAATAATTACAGCCCTCCTC
ACTCTGGTATTATTCTCCCCTGATTTGCTAGGAGATCCTGACAATTACACACCAGCTAAT
CCACTAAATACCCCTCCCCACATTAAACCAGAGTGATATTTTCTATTTGCATACGCAATT
TTACGGTCAATTCCAAATAAATTGGGAGGAGTACTAGCTCTAGTACTATCAATTCTTATC
TTAATTATTATCCCCCTACTTCACACTTCTAAGCAACGCAGCATGACTTTCCGTCCCTTA
AGCCAATGTCTATTCTGACTATTAACAGCAGACCTCTTTACTCTAACATGAATTGGAGGA
CAACCTGTCGAACATCCATATGTCATCATTGGTCAACTAGCATCAATTCTCTACTTCTCT
ATCATCATTATCCTAATACCACTTACCAGCCTAATAGAAAACCACCTACTAAAATGAAGA

>MF143484_Myotis_nigricans
ATGACCAACATTCGAAAATCGCACCCTCTAGTAAAAATTATTAATAGCTCATTCATTGAC
CTCCCCGCCCCATCAAATATCTCATCCTGATGAAACTTCGGATCTCTCCTAGGAATCTGC
TTAGCACTACAAATTCTAACAGGTCTATTCTTAGCCATACACTATACATCAGATACTGCA
ACAGCTTTCAACTCTGTCACCCATATTTGTCGAGACGTAAACTATGGTTGAATTCTACGC
TACCTACACGCAAATGGAGCCTCTATGTTTTTTATCTGCCTATACCTCCATGTAGGACGA
GGTCTTTACTATGGTTCCTACATATATACAGAAACCTGAAACATTGGAGTTATCCTACTA
TTCGCCGTAATAGCAACAGCTTTCATGGGTTACGTACTCCCATGAGGCCAAATGTCCTTC
TGAGGAGCAACCGTAATTACTAACCTACTCTCTGCAATCCCATACATTGGAACAAACCTT
GTAGAATGAATCTGAGGTGGATTCTCTGTTGATAAGGCCACCTTAACCCGATTCTTTGCC
TTTCACTTTCTACTTCCATTTATCATTGCAGCTTTAGTTATAGTTCATCTGTTATTCTTA
CATGAAACAGGATCCAATAATCCAACAGGAATTCCCGCCAACGCAGACATAATCCCCTTT
CACCCCTATTACACAATTAAAGATATTCTTGGCCTACTATTAATAATCACAGCCCTTCTC
GCTCTGGTATTATTCTCCCCTGATTTGCTAGGAGATCCTGACAATTACACACCAGCTAAT
CCACTAAATACCCCTCCCCACATTAAACCAGAGTGATATTTTCTATTTGCATACGCAATT
TTACGGTCAATTCCAAATAAATTGGGAGGAGTACTAGCTCTAGTATTATCAATTCTTATC
TTAATTATTATCCCCCTACTTCACACTTCTAAGCAACGCAGCATGACTTTCCGTCCCTTA
AGCCAATGTCTATTCTGACTATTAACAGCAGACCTCTTTACTCTAACATGAATTGGAGGT
CAACCTGTCGAACATCCATATGTCATCATTGGTCAACTAGCATCAATTCTTTACTTCTCT
ATCATCATTATCCTAATACCACTTACCAGCCTAATAGAAAACCACCTATTAAAATGAAGA

>JX130455_Myotis_cf__nigricans_voucher_TK_99628
ATGACCAACATTCGAAAATCGCACCCTCTAGTAAAAATTATTAATAGCTCATTCATTGAC
CTCCCCGCCCCATCAAATATCTCATCCTGATGAAACTTCGGATCTCTCCTAGGAATCTGC
TTAGCACTACAAATTCTAACAGGTCTATTCTTAGCCATACACTATACATCAGATACTGCA
ACAGCTTTCAACTCTGTCACCCATATTTGTCGAGACGTAAACTATGGTTGAATTCTACGC
TACCTACACGCAAATGGAGCCTCTATGTTTTTTATCTGCCTATACCTCCATGTAGGACGA
GGTCTTTACTATGGTTCCTACATATATACAGAAACCTGAAACATTGGAGTTATCCTACTA
TTCGCCGTAATAGCAACAGCTTTCATGGGTTACGTACTCCCATGAGGCCAAATGTCCTTC
TGAGGAGCAACCGTAATTACTAACCTACTCTCTGCAATCCCATACATTGGAACAAACCTT
GTAGAATGAATCTGAGGTGGATTCTCTGTTGATAAGGCCACCTTAACCCGATTCTTTGCC
TTTCACTTTCTACTTCCATTTATCATTGCAGCTTTAGTTATAGTTCATCTGTTATTCTTA
CATGAAACAGGATCCAATAATCCAACAGGAATTCCCGCCAACGCAGACATAATCCCCTTT
CACCCCTATTACACAATTAAAGATATTCTTGGCCTACTATTAATAATCACAGCCCTTCTC
ACTCTGGTATTATTCTCCCCTGATTTGCTAGGAGATCCTGACAATTATACACCAGCTAAT
CCACTAAATACCCCTCCCCACATTAAACCAGAGTGATATTTTCTATTTGCATACGCAATT
TTACGGTCAATTCCAAATAAATTGGGAGGAGTACTAGCTCTAGTACTATCAATTCTTATC
TTAATTATTATCCCCCTACTTCACACTTCTAAGCAACGCAGCATGACTTTCCGTCCCTTA
AGCCAATGTCTATTCTGACTATTAACAGCAGACCTCTTTACTCTAACATGAATTGGAGGA
CAACCTGTCGAACATCCATATGTCATCATTGGTCAACTAGCATCAATTCTTTACTTCTCT
ATCATCATTATCCTAATACCACTTACCAGCCTAATAGAAAACCACCTATTAAAATGAAGA

>JX130499_Myotis_cf__nigricans_voucher_TK_61647
ATGACCAACATTCGAAAATCGCACCCTCTAGTAAAAATTATTAATAGCTCATTCATTGAC
CTCCCCGCCCCATCAAATATCTCATCCTGATGAAACTTCGGATCTCTCCTAGGAATCTGC
TTAGCACTACAAATTCTAACAGGTCTATTCTTAGCCATACACTATACATCAGATACTGCA
ACAGCTTTCAACTCTGTCACCCATATTTGTCGAGACGTAAACTATGGTTGAATTCTACGC
TACCTACACGCAAATGGAGCCTCTATGTTTTTTATCTGCCTATACCTCCATGTAGGACGA
GGTCTTTACTATGGTTCCTACATATATACAGAAACCTGAAACATTGGAGTTATCCTACTA
TTCGCCGTAATAGCAACAGCTTTCATGGGTTACGTACTCCCATGAGGCCAAATGTCCTTC
TGAGGAGCAACCGTAATTACTAACCTACTCTCTGCAATCCCATACATTGGAACAAACCTT
GTAGAATGAATCTGAGGTGGATTCTCTGTTGATAAGGCCACCTTAACCCGATTCTTTGCC
TTTCACTTTCTACTTCCATTTATCATTGCAGCTTTAGTTATAGTTCATCTGTTATTCTTA
CATGAAACAGGATCCAATAATCCAACAGGAATTCCCGCCAACACAGACATAATCCCCTTT
CACCCCTATTACACAATTAAAGATATTCTTGGCCTACTATTAATAATCACAGCCCTTCTC
ACTCTGGTATTATTCTCCCCTGATTTGCTAGGAGATCCTGACAATTACACACCAGCTAAT
CCACTAAATACCCCTCCCCACATTAAACCAGAGTGATATTTTCTATTTGCATACGCAATT
TTACGGTCAATTCCAAATAAATTGGGAGGAGTACTAGCTCTAGTACTATCAATTCTTATC
TTAATTATTATCCCCCTACTTCACACTTCTAAGCAACGCAGCATGACTTTCCGTCCCTTA
AGCCAATGTCTATTCTGACTATTAACAGCAGACCTCTTTACTCTAACATGAATTGGAGGA
CAACCTGTCGAACATCCATATGTCATCATTGGTCAACTAGCATCAATTCTTTACTTCTCT
ATCATCATTATCCTAATACCACTTACCAGCCTAATAGAAAACCACCTATTAAAATGAAGA

>JX130498_Myotis_cf__nigricans_voucher_TK_63261
ATGACCAACATTCGAAAATCGCACCCTCTAGTAAAAATTATTAATAGCTCATTCATTGAC
CTCCCCACCCCATCAAATATCTCATCCTGATGAAACTTCGGATCTCTCCTAGGAATCTGC
TTAGCACTACAAATTCTAACAGGTCTATTCTTAGCCATACACTATACATCAGATACTGCA
ACAGCTTTCAACTCTGTCACCCATATTTGTCGAGACGTAAACTATGGTTGAATTCTACGC
TACCTACACGCAAATGGAGCCTCTATGTTTTTTATCTGCCTATACCTCCATGTAGGACGA
GGTCTTTACTATGGTTCCTACATATATACAGAAACCTGAAACATTGGAGTTATCCTACTA
TTCGCCGTAATAGCAACAGCTTTCATGGGTTACGTACTCCCATGAGGCCAAATGTCCTTC
TGAGGAGCAACCGTAATTACTAACCTACTCTCTGCAATCCCATACATTGGAACAAACCTT
GTAGAATGAATCTGAGGTGGATTCTCTGTTGATAAGGCCACCTTAACCCGATTCTTTGCC
TTTCACTTTCTACTTCCATTTATCATTGCAGCTTTAGTTATAGTTCATCTGTTATTCTTA
CATGAAACAGGATCCAATAATCCAACAGGAATTCCCGCCAACACAGACATAATCCCCTTT
CACCCCTATTACACAATTAAAGATATTCTTGGCCTACTATTAATAATCACAGCCCTTCTC
ACTCTGGTATTATTCTCCCCTGATTTGCTAGGAGATCCTGACAATTACACACCAGCTAAT
CCACTAAATACCCCTCCCCACATTAAACCAGAGTGATATTTTCTATTTGCATACGCAATT
TTACGGTCAATTCCAAATAAATTGGGAGGAGTACTAGCTCTAGTACTATCAATTCTTATC
TTAATTATTATCCCCCTACTTCACACTTCTAAGCAACGCAGCATGACTTTCCGTCCCTTA
AGCCAATGTCTATTCTGACTATTAACAGCAGACCTCTTTACTCTAACATGAATTGGAGGA
CAACCTGTCGAACATCCATATGTCATCATTGGTCAACTAGCATCAATTCTTTACTTCTCT
ATCATCATTATCCTAATACCACTTACCAGCCTAATAGAAAACCACCTATTAAAATGAAGA

>AF376853_Myotis_levis
ATGACTAACATTCGAAAATCTCACCCCCTAGTAAAAATTATCAACAGCTCATTCATTGAC
CTCCCCGCCCCATCAAATATCTCATCCTGATGAAACTTCGGATCCCTTCTGGGAATCTGC
TTAGCACTACAAATTCTAACAGGCCTATTCTTGGCCATACATTATACATCAGATACTGCA
ACAGCTTTCAACTCTGTCACCCATATTTGCCGAGACGTAAACTATGGTTGGGTCCTACGC
TACCTGCATGCAAACGGAGCCTCTATATTTTTTATCTGCCTATACCTCCATGTAGGACGA
GGTCTTTACTATGGCTCCTACATGTATACAGAAACCTGAAACATTGGAGTTATCCTACTA
TTCGCTGTAATAGCAACGGCTTTTATGGGATACGTACTCCCATGGGGCCAAATGTCCTTC
TGAGGGGCAACCGTAATTACTAACCTACTCTCTGCAATCCCATATATCGGGACAAACCTT
GTAGAATGAATCTGAGGTGGATTCTCTGTCGACAAGGCCACTCTAACTCGATTCTTTGCC
TTTCACTTTCTACTCCCATTTATTATTGCAGCTATAGTCATRKTTCACCTATTATTCTTA
CATGAGACAGGATCTAACAATCCAACAGGAATTCCCGCCAACGCAGACATAATCCCCTTT
CACCCCTATTATACAATTAAAGATATTCTTGGCCTACTATTAATAATCACAGCCCTTCTC
ACTCTAGTATTATTCTCCCCTGATTTACTAGGAGACCCTGACAATTACACACCAGCCAAC
CCACTAAATACCCCTCCTCATATCAAACCAGAGTGATACTTTCTATTCGCATATGCAATT
TTACGGTCAATTCCAAACAAACTGGGAGGAGTATTAGCTCTAGTATTATCAATCCTCATC
CTAATTATTGTTCCCCTACTTCATACCTCCAAACAACGCAGCATAACTTTCCGTCCCCTA
AGTCAATGCCTATTYTGACTATTAACAGCAGNCCTCTTTACTCTAACATGAATTGGAGGA
CAACCTGTCGAGCACCCATATGTTATTNTTGGNCARNTAGCATCGATTCTTTGCTTCYYT
ATCNTCNTCRTCCTAATAYCACTTACCAGCCTAATAGAAAATCACCTNYTNRANTGNAGA

>JX130475_Myotis_levis_voucher_TK_49150
ATGACCAACATTCGAAAATCTCACCCCCTAGTAAAAATTATCAATAGCTCATTTATTGAC
CTCCCCGCCCCATCAAATATCTCATCCTGATGAAACTTCGGATCCCTTCTGGGAATCTGC
TTAGCACTACAAATTCTAACAGGCCTATTCTTAGCCATACATTATACATCAGATACTGCA
ACAGCTTTTAACTCTGTTACCCATATTTGCCGAGACGTAAACTATGGTTGGGTCCTACGC
TACCTGCATGCAAACGGAGCCTCTATATTTTTTATCTGCCTATACCTCCATGTAGGACGA
GGTCTTTACTATGGTTCTTACATGTATACAGAAACCTGAAACATTGGAGTTATCCTACTA
TTCGCTGTAATAGCAACGGCTTTTATGGGATACGTACTCCCATGGGGCCAAATGTCCTTC
TGAGGGGCAACCGTAATTACTAACCTGCTCTCTGCAATCCCATATATCGGGACAAACCTT
GTAGAATGAATCTGAGGTGGATTCTCTGTTGACAAAGCCACCCTAACTCGATTCTTTGCC
TTTCACTTTCTACTTCCATTTATTATTGCAGCTATAGTCATAGTTCACCTATTATTCTTA
CATGAAACAGGATCTAACAATCCAACAGGAATTCCCGCCAACGCAGACATAATCCCCTTT
CACCCCTATTATACAATTAAAGATATTCTTGGCCTACTATTAATAATCACAGCCCTTCTC
ACTCTAGTATTATTCTCCCCTGATTTGCTAGGAGATCCCGACAATTACACACCAGCCAAC
CCACTAAATACCCCTCCTCATATCAAACCAGAATGATACTTTCTATTCGCATATGCAATT
TTACGGTCAATTCCAAACAAACTGGGAGGAGTATTAGCTCTAGTATTATCAATTCTCATC
TTAATTATTGTCCCTCTACTTCACACCTCCAAGCAACGCAGCATAACTTTCCGTCCCCTA
AGTCAATGCCTATTCTGACTATTAACAGCAGACCTCTTTACTCTAACATGAATTGGAGGA
CAACCTGTCGAGCACCCATATGTTATTATTGGTCAACTAGCATCAATTCTTTACTTCTCT
ATTATCATTATCCTAATACCACTTACCAGCCTAATAGAAAATCACCTATTAAAATGAAGA

>AF376864_Myotis_nigricans
ATGACCAACATTCGAAAATCTCATNCCCTAGTAAAAATTATCAACAGCTCATTCATTGAC
CTCCCCGCCCCATCAAATATCTCATCCTGATGAAACTTCGGATCCCTTCTGGGAATCTGC
TTAGCACTACAAATTCTAACAGGCCTATTCTTGGCCATACATTACACATCAGATACTGCA
ACAGCTTTCAACTCTGTCACCCATATTTGCCGAGACGTAAACTATGGTTGAGTCCTACGC
TACCTACATGCAAACGGAGCCTCTATATTTTTTATCTGCCTATACCTCCATGTAGGACGA
GGTCTTTACTATGGTTCCTACATATATACAGAAACCTGAAACATTGGAGTTATCTTACTA
TTCGCTGTAATAGCAACGGCTTTTATGGGATACGTACTCCCATGGGGCCAAATATCCTTC
TGAGGGGCAACCGTAATTACTAATCTGCTCTCTGCAATCCCATATATTGGGACAAACCTT
GTGGAATGAATCTGAGGCGGATTCTCTGTTGACAAGGCCACCCTGACTCGATTCTTTGCC
TTTCACTTTCTACTTCCATTTATCATTACAGCTATAGTCATAGTCCACCTATTATTCTTA
CATGAAACAGGATCTAACAATCCAACAGGAATTCCCGCCAACGCAGACATAATCCCCTTT
CACCCCTATTATACAATTAAAGATATTCTTGGCCTACTATTAATGATCACAGCCCTTCTC
ACTCTAGTATTATTCTCCCCTGATTTGCTAGGAGACCCCGATAATTACACACCAGCCAAC
CCANTAAATATTCCTCCTCATATCAAACCAGAATGATACTTTCTATTCGCATATGCAATC
TTACGGTCAATTCCAAACAAACTGGGAGGAGTACTAGCTCTAGTATTATCAATTCTCATC
TTAATTATTGTCCCCCTACTTCATACCTCCAAGCAACGCAGCATGGCTTTCCGTCCCCTA
AGTCAATGCCTATTCTGACTATTAACAGCAGATCTCTTTACCCTAACATGAATTGGAGGA
CAACCTGTCGAGCACCCATATATTATTATTGGTCAACTAGCATCAATTCTTTACTTCTCT
ATTATCATCATCCTGATACCACTTACCAGCCTAATAGAAAACCACCTATTAAAATGAAGA

>MF143482_Myotis_levis
ATGACCAACATTCGAAAATCTCACCCCCTAGTAAAAATTATTAACAGCTCATTTATTGAC
CTTCCCGCTCCGTCAAACATCTCATCCTGATGAAACTTTGGGTCCCTCCTAGGAATCTGT
CTAGCATTACAAATCCTAACAGGACTATTCTTAGCCATACACTATACATCAGATACTGCA
ACAGCCTTCAACTCTGTCACCCATATTTGCCGAGATGTAAACTATGGCTGAGTCCTACGC
TACTTACATGCAAACGGAGCTTCCATATTTTTTATTTGCCTATACCTTCACGTAGGGCGA
GGTCTCTATTATGGGTCCTACATATATACAGAAACCTGAAATATTGGAGTTATCCTACTA
TTTGCTGTAATAGCAACAGCTTTCATAGGATACGTACTTCCATGGGGCCAAATATCCTTC
TGAGGGGCAACCGTAATTACTAATTTACTCTCTGCAATCCCATATATTGGGACAAACCTA
GTAGAATGAATCTGAGGCGGATTCTCTGTTGACAAGGCTACCTTAACCCGATTCTTTGCT
TTCCACTTCCTACTCCCATTTATCATTGCAGCCATAGTCATAGTTCACCTATTATTCCTA
CATGAAACAGGATCTAATAACCCAACAGGAATTCCTGCCAACGCAGATATAATCCCCTTT
CACCCCTACTATACAATTAAAGATATTCTCGGCTTACTGTTAATGATCACAGCTCTACTC
ACTCTAGTACTATTTTCCCCTGACTTACTAGGAGATCCTGACAATTATACACCAGCCAAT
CCATTAAATACTCCCCCTCACATCAAACCAGAGTGATACTTTCTATTCGCATACGCAATT
TTACGATCAATTCCAAATAAACTGGGAGGAGTACTAGCCCTAGTGCTATCAATTCTTATC
TTAGTTATTGTTCCCCTACTCCACACCTCCAAACAACGCAGCATAACCTTCCGTCCTTTA
AGTCAATGCCTATTCTGACTATTAACAGCGGACCTCTTTACTCTAACATGAATTGGAGGT
CAACCTGTTGAACATCCCTATGTTATCATTGGCCAACTAGCATCAATCCTCTATTTCTCT
ATTATCATTATCCTAATACCACTTACCAGCCTAATAGAAAATCACCTATTAAAATGAAGA

>MF143471_Myotis_albescens
ATGACCAACATTCGAAAATCTCACCCCCTAGTAAAAATTATTAACAGCTCATTTATTGAT
CTCCCCGCTCCATCAAATATCTCATCTTGATGAAACTTTGGGTCCCTCCTGGGAATCTGC
TTGGCATTACAAATTCTAACAGGATTATTCTTAGCCATACACTACACATCAGATACTGCA
ACAGCTTTCAATTCTGTCACTCATATTTGCCGAGACGTAAATTATGGCTGAGTCCTACGC
TACATACATGCAAACGGAGCCTCCATATTTTTTATTTGCCTATATCTCCATGTAGGACGA
GGTCTTTACTATGGCTCCTATATGTATACAGAAACCTGAAACATTGGAGTTATCCTACTA
TTCGCTGTAATAGCAACGGCTTTTATAGGGTATGTACTTCCATGGGGCCAAATATCCTTT
TGAGGAGCAACCGTAATTACCAACTTACTCTCTGCAATCCCATATATTGGAACAAACCTT
GTAGAATGAATTTGAGGTGGATTCTCTGTTGATAAGGCTACTTTAACCCGATTCTTTGCT
TTTCACTTTCTACTTCCATTTATCATTGCAGCTATAGTCATAGTTCACCTACTATTTTTA
CATGAAACAGGATCTAACAATCCAACAGGAATTCCTGCCAACACAGACATAATCCCTTTT
CACCCCTATTACACAATTAAAGATATTCTTGGCCTACTATTAATAATCACAGCCCTACTC
ACCCTAGTACTATTTTCCCCCGACCTACTAGGAGACCCCGATAATTACACACCAGCTAAC
CCACTAAATACTCCTCCTCACATCAAACCAGAATGATACTTTCTATTTGCATACGCAATC
TTACGATCAATCCCAAACAAACTAGGAGGAGTACTAGCCCTAGTACTATCGATTCTCATC
TTAATCATCGTTCCCCTACTTCACACCTCTAAACAACGCAGCATAACTTTCCGCCCCTTA
AGTCAATGTCTATTTTGACTATTAACAGCNNNNNNNNNNNNNNNNNNNNNNNNNNNNNNN
NNNNNNNNNNNNNNNNNNNNNNNNNNNNNNNNNNNNNNNNNNNNNNNNNNNNNNNNNNNN
NNNNNNNNNNNNNNNNNNNNNNNNNNNNNNNNNNNNNNNNNNNNNNNNNNNNNNNNNNNN

>MK799657_Myotis_albescens_voucher_FMNH_174926
------------------------CCCCTAGTAAAAATTATTAACAGCTCATTTATTGAT
CTCCCCGCTCCATCAAATATCTCATCTTGATGAAACTTTGGATCCCTCCTAGGAATCTGC
TTGGCATTACAAATTCTAACAGGATTATTCTTAGCTATACACTACACGTCAGATACTGCA
ACAGCTTTCAATTCTGTCACTCATATTTGCCGAGATGTAAATTATGGCTGAGTCCTACGC
TACATACACGCAAACGGAGCCTCCATATTTTTTATTTGTCTATATCTCCACGTAGGACGA
GGTCTTTACTATGGCTCCTATATATATACAGAAACCTGAAACATTGGAGTTATCCTACTA
TTCGCTGTGATAGCAACGGCTTTTATAGGATATGTACTTCCATGAGGTCAAATATCCTTT
TGAGGAGCAACCGTAATTACTAACTTACTCTCTGCAATCCCATATATTGGAACAAACCTT
GTAGAATGAATTTGAGGCGGATTCTCTGTTGATAAGGCTACTTTAACCCGATTCTTTGCT
TTCCACTTTCTACTTCCGTTTATTATTGCAGCTATAGTTATAGTTCACCTACTATTTTTA
CATGAAACAGGATCTAACAATCCAACAGGAATTCCCTCAAACACAGACATAATCCCCTTC
CACCCCTATTACACAATTAAAGATATTCTGGGCCTACTATTAATAATCACAGCCCTACTC
ACCCTAGTACTATTTTCTCCCGACCTACTAGGAGACCCTGATAATTACACACCAGCTAAC
CCACTAAATACCCCTCCTCACATCAAACCAGAATGATACTTTCTATTCGCATACGCAATC
TTACGATCAATCCCAAACAAACTGGGAGGAGTATTAGCCCTAGTGCTATCAATTCTCATC
TTAGTTATCGTTCCCCTACTTCACACCTCTAAACAACGCAGCATAACTTTCCGCCCCTTA
AGTCAATGTCTATTCTGACTATTAACAGCAGACCTCTTTACCTTAACATGAATCGGAGGA
CAACCCGTTGAATATCCATATGTTATTATTGGCCAACTAGCATCAATTCTTTATTTCTCT
ATTATCATTATTCTAATGCCACTTACCAGCCTAATAGAAAATCACCTATTAAAATGAAGA

>MF143497_Myotis_albescens
ATGACCAACATTCGAAAATCTCACCCCCTAGTAAAAATTATTAACAGCTCATTTATTGAT
CTCCCCGCTCCATCAAATATCTCATCTTGATGAAACTTTGGGTCCCTCCTGGGAATCTGC
TTGGCATTACAAATTCTAACAGGATTATTCTTAGCCATACACTACACATCAGATACTGCA
ACAGCTTTCAATTCTGTCACTCATATTTGCCGAGACGTAAATTATGGCTGAATCCTACGC
TACATACACGCAAACGGAGCCTCCATATTTTTTATTTGCCTATATCTCCACGTAGGACGA
GGTCTTTACTATGGCTCCTATATATATAAAGAAACCTGAAACATTGGAGTTATCCTACTA
TTCGCTGTCATAGCAACGGCTTTTATGGGATATGTACTTCCATGAGGTCAAATATCCTTT
TGAGGAGCAACCGTAATTACCAACTTACTCTCTGCAATCCCATATATTGGAACAAACCTT
GTAGAATGAATCTGAGGCGGATTCTCTGTTGATAAGGCTACTTTAACCCGATTCTTTGCT
TTCCACTTCCTACTTCCATTTATCATTGCAGCTATAGTCATAGTTCACCTACTATTTTTA
CATGAAACAGGATCTAACAATCCAACAGGAATTCCTGCTAACACAGACATAATCCCCTTT
CACCCCTATTACACAATTAAAGATATTCTTGGCCTACTATTAATAATCACAGCCCTAATC
ACCCTAGTACTATTTTCTCCCGACCTACTAGGAGACCCCGATAATTACACACCAGCTAAC
CCACTAAATACCCCTCCTCATATCAAACCAGAATGGTACTTTCTATTTGCATACGCAATC
TTACGATCAATCCCAAACAAACTAGGAGGAGTATTAGCTCTAGTACTATCAATTCTTATC
TTAGTTATCATTCCCCTACTTCACACCTCTAAACAACGCAGCATAACTTTCCGCCCCTTA
AGTCAATGTCTATTCTGACTATTAACAGCAGACCTCTTTACCTTAACATGAATCGGAGGA
CAACCCGTTGAATATCCATATGTTATTATTGGCCAACTGGCATCAATCCTTTATTTCTCT
ATTATTATTATCCTAATACCACTTACCAGCCTAATAGAAAATCACCTATTAAAATGAAGA

>JX130465_Myotis_albescens_voucher_TK_104322
ATGACCAACATTCGAAAATCTCACCCCCTAGTAAAAATTATTAACAGCTCATTTATTGAT
CTCCCCGCTCCATCAAATATCTCATCTTGATGAAACTTTGGGTCCCTCCTGGGAATCTGC
TTAGCATTACAAATTCTAACAGGATTATTCTTAGCCATACACTACACATCAGATACTGCA
ACAGCTTTCAATTCTGTCACTCATATTTGCCGAGACGTAAATTATGGCTGAGTCCTACGC
TACATACACGCAAACGGAGCCTCCATATTTTTTATTTGTCTATATCTCCACGTAGGACGA
GGTCTTTACTATGGCTCCTATATATACACAGAAACCTGAAACATTGGAGTTATCCTACTA
TTCGCTGTGATAGCAACGGCTTTTATAGGATATGTACTTCCATGAGGTCAAATATCCTTT
TGAGGAGCAACCGTAATTACCAACTTACTCTCTGCAATCCCATATATTGGAACAAACCTC
GTAGAATGAATTTGAGGTGGATTCTCTGTTGATAAGGCTACTTTAACCCGATTCTTTGCT
TTCCACTTTCTACTTCCATTTATCATTGCAGCTATAGTCATAGTTCACCTACTATTTTTA
CATGAAACAGGATCTAACAATCCAACAGGAATTCCTGCCAACACAGACATAATCCCTTTT
CACCCCTATTACACAATTAAAGATATTCTTGGCCTACTATTAATAATCACAGCCCTACTC
ACCCTAGTACTATTTTCTCCCGACCTACTAGGAGACCCCGATAATTACACACCAGCTAAC
CCACTAAATACCCCTCCTCACATCAAACCAGAATGATACTTTCTATTTGCATACGCAATC
TTACGATCAATCCCAAACAAACTAGGAGGAGTATTAGCTCTAGTGCTATCGATTCTCATC
TTAGTTATCGTTCCCCTACTTCACACCTCTAAACAACGCAGCATAACTTTCCGCCCCCTA
AGTCAATGCCTATTTTGACTATTAACAGCAGACCTCTTTACCTTAACATGAATCGGAGGA
CAACCTGTTGAATATCCATATGTTATTATTGGCCAACTAGCATCAATCCTTTATTTCTCT
ATTATCATTATCCTAATGCCACTTACCAGCCTAATAGAAAATCACCTATTAAAATGAAGA

>JX130445_Myotis_albescens_voucher_TK_22835
ATGACCAACATTCGAAAATCTCACCCCCTAGTAAAAATTATTAACAGCTCATTTATTGAT
CTCCCCGCTCCATCAAATATCTCATCTTGATGAAACTTTGGGTCCCTCCTGGGAATCTGC
TTAGCATTACAAATTCTAACAGGATTATTCTTAGCCATACACTACACATCAGATACTGCA
ACAGCTTTCAATTCTGTCACTCATATTTGCCGAGACGTAAATTATGGCTGAGTCCTACGC
TACATACACGCAAACGGAGCCTCCATATTTTTTATTTGTCTATATCTCCACGTAGGACGA
GGTCTTTACTATGGCTCCTATATATATACAGAAACCTGAAACATTGGAGTTATCCTACTA
TTCGCTGTGATAGCAACGGCTTTTATAGGATATGTACTTCCATGAGGTCAAATATCCTTT
TGAGGAGCAACCGTAATTACCAACTTACTCTCTGCAATCCCATATATTGGAACAAACCTT
GTAGAATGAATTTGAGGTGGATTCTCTGTTGATAAGGCTACTTTAACCCGATTCTTTGCT
TTCCACTTTCTACTTCCATTTATCATTGCAGCTATAGTCATAGTTCACCTACTATTTTTA
CATGAAACAGGGTCTAACAATCCAACAGGAATTCCTGCCAACACAGACATAATCCCTTTT
CACCCCTATTACACAATTAAAGATATTCTTGGCCTACTATTAATAATCACAGCCCTACTC
ACCCTAGTACTATTTTCTCCCGACCTACTAGGAGACCCCGATAATTACACACCAGCTAAC
CCACTAAATACCCCTCCTCACATCAAACCAGAATGATATTTTCTATTTGCATACGCAATC
TTACGATCAATCCCAAACAAACTAGGAGGAGTATTAGCCCTAGTGCTATCGATTCTCATC
TTAGTTATCGTTCCCCTACTTCACACCTCTAAACAACGCAGCATAACTTTCCGCCCCTTA
AGTCAATGCCTATTTTGACTATTAACAGCAGACCTCTTTACCTTAACATGAATCGGAGGA
CAACCTGTTGAATATCCATATGTTATTATTGGCCAACTAGCATCAATTCTTTATTTCTCT
ATTATCATTATCCTAATGCCACTTACCAGCCTAATAGAAAATCACCTATTAAAATGAAGA

>KP134585_Myotis_albescens_isolate_SP54
ATGACCAACATTCGAAAATCTCACCCCCTAGTAAAAATTATTAACAGCTCATTTATTGAT
CTCCCCGCTCCATCAAATATCTCATCTTGATGAAACTTTGGGTCCCTCCTGGGAATCTGC
TTGGCATTACAAATTCTAACAGGATTATTCTTAGCCATACACTACACATCAGATACTGCA
ACAGCTTTCAATTCTGTCACTCATATTTGCCGAGACGTAAATTATGGCTGAGTCCTACGC
TACATACATGCAAACGGAGCCTCCATATTTTTTATTTGCCTATATCTCCATGTAGGACGA
GGTCTTTACTATGGCTCCTATATGTATACAGAAACCTGAAACATTGGAGTTATCCTACTA
TTCGCTGTAATAGCAACGGCTTTTATAGGGTATGTACTTCCATGGGGCCAAATATCCTTT
TGAGGAGCAACCGTAATTACCAACTTACTCTCTGCAATCCCATATATTGGAACAAACCTT
GTAGAATGAATTTGAGGTGGATTCTCTGTTGATAAGGCTACTTTAACCCGATTCTTTGCT
TTTCACTTTCTACTTCCATTTATCATTGCAGCTATAGTCATAGTTCACCTACTATTTTTA
CATGAAACAGGATCTAACAATCCAACAGGAATTCCTGCCAACACAGACATAATCCCTTTT
CACCCCTATTACACAATTAAAGATATTCTTGGCCTACTATTAATAATCACAGCCCTACTC
ACCCTAGTACTATTTTCCCCCGACCTACTAGGAGACCCCGATAATTACACACCAGCTAAC
CCACTAAATACTCCTCCTCACATCAAACCAGAATGATACTTTCTATTTGCATACGCAATC
TTACGATCAATCCCAAACAAACTAGGAGGAGTACTAGCCCTAGTGCTATCGATTCTCATC
TTAATCATCGTTCCCCTACTTCACACCTCTAAACAACGCAGCATAACTTTCCGCCCCTTA
AGTCAATGTCTATTTTGACTATTAACAGCAGACCTCTTTACCTTAACATGAATTGGAGGA
CAACCCGTTGAATACCCATATGTTATTATTGGCCAACTAGCATCAATTCTTTATTTCTCT
ATTATCATTATCCTAATGCCACTTACCAGCCTAATAGAAAATCACCTATTAAAATGAAGA

>JX130504_Myotis_albescens_voucher_TK_61766
ATGACCAACATTCGAAAATCTCACCCCCTAGTAAAAATTATTAACAACTCATTTATTGAT
CTCCCCGCTCCATCAAATATCTCATCTTGATGAAACTTTGGGTCCCTCCTGGGAATCTGC
TTGGCATTACAAATTCTAACAGGATTATTCTTAGCCATACACTACACATCAGATACTGCA
ACAGCTTTCAATTCTGTCACTCATATTTGCCGAGACGTAAATTATGGCTGAGTCCTACGC
TACATACACGCAAACGGAGCCTCCATGTTTTTTATTTGTCTATATCTCCACGTAGGACGA
GGTCTTTACTATGGCTCCTATATATATACAGAAACCTGAAACATTGGAGTTATCCTACTA
TTCGCTGTGATAGCAACGGCTTTTATAGGATATGTACTTCCATGAGGCCAAATATCCTTT
TGAGGAGCAACCGTAATTACCAACTTACTCTCTGCAATCCCATATATTGGAACAAACCTT
GTAGAATGAATTTGAGGTGGATTCTCTGTTGATAAGGCTACTTTAACCCGATTCTTTGCT
TTTCACTTTCTACTTCCATTTATCATTGCAGCTATAGTCATAGTTCACCTACTATTTTTA
CATGAAACAGGATCTAACAATCCAACAGGAATTCCTGCCAACACAGACATAATCCCTTTT
CACCCCTATTACACAATTAAAGATATTCTTGGCCTACTATTAATAATCACAGCCCTACTC
ACCCTAGTACTATTTTCCCCCGACCTACTAGGAGACCCCGATAATTACACACCAGCTAAC
CCACTAAATACCCCTCCTCACATCAAACCAGAATGATACTTTCTATTTGCATACGCAATT
TTACGATCAATCCCAAACAAACTAGGAGGAGTACTAGCTCTAGTGCTATCGATTCTCATC
TTAGTCATCGTTCCCCTACTTCACACCTCTAAACAACGCAGCATAACTTTCCGCCCCTTA
AGTCAATGTCTATTTTGACTATTAACAGCAGACCTCTTTACCCTAACATGAATTGGAGGA
CAACCCGTTGAATATCCATATGTTATTATTGGCCAACTAGCATCAATTCTTTATTTCTCT
ATTATTATTATCCTAATGCCACTTACCAGCCTAATAGAAAATCACCTATTAAAATGAAGA

>AF376839_Myotis_albescens
ATGACCAACATTCGAAAATCTCACCCCCTANTAAAAATTATTAACAGCTCATTTATTGAT
CTCCCCGCTCCATCAAATATCTCATCTTGATGAAACTTTGGGTCCCTCCTGGGAATCTGC
TTGGCATTACAAATTCTAACAGGATTATTCTTAGCCATACACTACACATCAGATACTGCA
ACAGCTTTCAATTCTGTCACTCATATTTGCCGAGACNTAAATTATGGCTGAGTCCTACGC
TACATACACGCAAACGGAGCCTCCATATTTTTTATTTGCCTATATCTCCACGTAGGACGA
GGTCTTTACTATGGCTCCTATATATATACAGAAACCTGAAACATTGGAGTTATCCTACTA
TTCGCTGTGATAGCAACGGCTTTTATAGGATATGTACTTCCATGAGGGCAAATATCCTTT
TGAGGAACAACCGTAATTACCAACTTACTCTCTGCAATCCCATATATTGGAACAAACCTT
GTNGAATGAATTTGAGGTGGATTCTCTGTTGATAAGGCTACTTTAACCCGATTCTTTGCT
TTTCACTTTCTACTTCCATTTATCATTGCAGCTATAGTCATAGTCCACCTACTATTTTTA
CATGAAACAGGATCTAACAATCCAACAGGAATTCCTGCCAACACAGACATAATCCCTTTT
CACCCCTATTACACAATTAAAGATATTCTTGGCCTACTATTAATAATCACAGCCCTACTC
ACCCTAGTACTATTTTCCCCCGACCTACTAGGAGACCCCGATAATTACACACCAGCTAAC
CCACTAAATACCCCTCCTCACATCAAACCAGAATGATACTTTCTATTTGCATACGCAATT
TTACGATCAATCCCAAACAAACTAGGAGGAGTGCTAGCTCTAGTGCTATCGATTCTCATC
TTAGTCATCGTTCCCCTACTTCACACCTCTAAACAACGCAGCATAACTTTCCGCCCCTTA
AGTCAATGTCTATTTTGACTATTAACAGCAGACCTCTTTACCCTAACATGAATTGGAGGA
CAACCCGTTGAATACCCATATGTTATTATTGGCCAATTAGCATCAATTCTTTATTTCTCT
ATTATNATTATCCTAATGCCACTTACCAGCCTAATAGAAAATCACCTGTTAAAATGAAGA

>JX130503_Myotis_albescens_voucher_TK_62827
ATGACCAACATTCGAAAATCTCACCCCCTAGTAAAAATTATTAACAGCTCATTTATTGAT
CTCCCCGCTCCATCAAATATCTCATCTTGATGAAACTTTGGGTCCCTCCTGGGAATCTGC
TTGGCATTACAAATTCTAACAGGATTATTCTTAGCCATACACTACACATCAGATACTGCA
ACAGCTTTCAATTCTGTCACTCATATTTGCCGAGACGTAAATTATGGCTGAGTCCTACGC
TACATACACGCAAACGGAGCCTCCATATTTTTTATTTGCCTATATCTCCACGTAGGACGA
GGTCTTTACTATGGCTCCTATATATATACAGAAACCTGAAACATCGGAGTTATCCTACTA
TTCGCTGTGATAGCAACGGCTTTTATAGGATATGTACTTCCATGAGGCCAAATATCATTT
TGAGGAGCAACCGTAATTACCAACTTACTCTCTGCAATCCCATATATTGGAACAAACCTT
GTAGAATGAATTTGAGGTGGATTCTCTGTTGATAAGGCTACTTTAACCCGATTCTTTGCT
TTTCACTTTCTACTTCCATTTATTATTGCAGCTATAGTCATAGTCCACCTACTATTTTTA
CATGAAACAGGATCTAACAATCCAACAGGAATTCCTGCCAACACAGACATAATCCCTTTT
CACCCCTATTACACAATTAAAGATATTCTTGGCCTACTATTAATAATCACAGCCCTACTC
ACCCTAGTACTATTTTCCCCCGACCTACTAGGAGACCCCGATAATTACACACCAGCTAAC
CCACTAAATACCCCTCCTCACATCAAACCAGAATGATACTTTCTATTTGCATACGCAATC
TTACGATCAATCCCAAACAAACTAGGAGGAGTGCTAGCTCTAGTGCTATCGATTCTCATC
TTAGTCATCGTTCCCCTACTTCACACCTCTAAACAACGCAGCATAACTTTCCGCCCCTTA
AGTCAATGTCTATTTTGACTATTAACAGCAGACCTCTTTACCCTAACATGAATTGGAGGA
CAACCCGTTGAATACCCATATGTTATTATTGGCCAATTAGCATCAATTCTTTATTTCTCT
ATTATTATTATCCTAATGCCACTTACCAGCCTAATAGAAAATCACCTATTAAAATGAAGA

>EU786823_Eptesicus_hottentotus_isolate_Epa1608
ATGACCAACACCCGAAAATCCCACCCGCTACTAAAAATCATTAATAACTCATTCATTGAC
CTACCAACCCCCTCAAGCATTTCAGCATGATGAAACTTTGGATCACTACTAGGAATATGC
CTGGTCCTACAGATTTTAACTGGACTCTTCCTAGCCATACACTACACATCAGACACCACA
ACAGCCTTTAGCTCTGTTACCCATATCTGCCGGGACGTAAACTATGGCTGAATATTACGC
TACCTCCATGCCAATGGTGCCTCCATATTTTTTATTTGTCTATATTTACATGCAGGCCGA
GGCCTCTATTATGGGTCCTACTTATATAAAGAAACTTGAAACATAGGAGTAATCCTATTA
TTAACTACCATAGCCACCGCTTTTATAGGATACGTCCTGCCGTGAGGCCAAATATCTTTT
TGAGGGGCAACCGTAATTACCAACCTCCTCTCTGCAATTCCATATATTGGAATAAGTCTT
GTTGAGTGAATTTGAGGAGGATTTTCCGTAGATAAAGCCACTTTGACCCGATTTTTCACA
TTCCACTTTCTACTCCCATTTATCATCTCAGCTATAGTTATAATTCACCTTTTGTTCTTA
CATGAGACAGGATCTAATAATCCAGCAGGCATTCCCTCAAACATAGATATAATCCCCTTT
CACCCATACTACACAATTAAAGATATCTTAGGATTTATAATGATAATTACTATCTTACTG
GCCCTAGTCCTATTCACCCCAGATATGTTAGGAGA-------------------------
------------------------------------------------------------
------------------------------------------------------------
------------------------------------------------------------
------------------------------------------------------------
------------------------------------------------------------
------------------------------------------------------------

>EU786838_Eptesicus_isabellinus_isolate_Eis803
ATGACCAACATTCGAAAATCTCACCCCCTACTAAAAATTATTAACAGCTCATTTGTCGAC
CTGCCTGCTCCATCAAGCATCTCAGCATGGTGAAATTTTGGATCCCTTCTAGGAATATGC
TTAGCCCTACAAATTTTAACAGGACTTTTTCTAGCCATACACTATACATCAGATACTGCA
ACAGCTTTCAGCTCTGTCACCCATATCTGCCGAGACGTAAACTATGGCTGAGTACTACGC
TATCTTCACGCTAATGGTGCCTCCATATTCTTTATTTGCCTTTATCTACATGTGGGCCGA
GGCCTTTACTATGGATCCTACCTATATAAAGAAACCTGAAATATAGGAGTAATCCTGCTA
TTTGCTGTCATAGCAACTGCCTTTATAGGATACGTTTTACCATGGGGTCAAATGTCCTTT
TGAGGAGCAACCGTGATTACCAACCTACTATCCGCAATCCCCTACATCGGGACAAACCTT
GTTGAATGAATTTGAGGAGGCTTTTCCGTAGACAAGGCCACTCTAACCCGATTTTTTGCC
TTTCACTTCTTACTTCCATTTATTATCTCGGCTATAGTCATGGTCCACCTATTATTTCTA
CACGAAACCGGATCCAACAACCCAACAGGCATTCCCTCCAATGTAGATATAATTCCCTTT
CATCCCTATTACACAATTAAAGACCTCCTAGGGTTCTTCATAATAACTACTGTCCTTTTA
ATCCTAGTCCTATTTGCCCCAGACATATTAGGAGA-------------------------
------------------------------------------------------------
------------------------------------------------------------
------------------------------------------------------------
------------------------------------------------------------
------------------------------------------------------------
------------------------------------------------------------

>EU786831_Eptesicus_isabellinus_isolate_Eis1228
ATGACCAACATTCGAAAATCTCACCCCCTACTAAAAATTATTAACAGCTCATTTGTCGAC
CTGCCTGCTCCATCAAGCATCTCAGCATGGTGAAATTTTGGATCCCTTCTAGGAATATGC
TTAGCCCTACAAATTTTAACAGGACTTTTTCTAGCCATACACTATACATCAGATACTGCA
ACAGCTTTCAGCTCTGTCACCCATATCTGCCGAGACGTAAACTATGGCTGAGTACTACGC
TATCTTCACGCTAATGGTGCCTCCATATTCTTTATTTGCCTTTATCTACATGTGGGCCGA
GGCCTTTACTATGGATCCTACCTATATAAAGAAACCTGAAACATAGGAGTAATCCTGCTA
TTTGCTGTCATAGCAACTGCCTTTATAGGATACGTCTTACCATGGGGTCAAATGTCCTTT
TGAGGAGCAACCGTGATCACCAACCTACTATCCGCAATCCCCTACATCGGGATAAACCTT
GTTGAATGAATTTGAGGAGGCTTTTCCGTAGACAAGGCCACTCTAACCCGATTTTTTGCC
TTTCACTTCTTACTTCCATTTATTATCTCGGCTATAGTCATGGTCCACCTATTATTTCTA
CACGAAACCGGATCCAATAACCCAACAGGCATTCCCTCTAATGTAGATATAATTCCCTTT
CATCCCTATTACACAATTAAAGACCTCCTAGGGTTTTTCATAATAATTACTGTCCTTTTA
ATCCTAGTCCTATTTGCCCCAGACATATTAGGAGA-------------------------
------------------------------------------------------------
------------------------------------------------------------
------------------------------------------------------------
------------------------------------------------------------
------------------------------------------------------------
------------------------------------------------------------

>EU786812_Eptesicus_bottae_isolate_Ean1218
ATGACCAACATTCGAAAATCCCACCCCCTGCTAAAAATTGTCAATGACTCATTTATTGAT
CTACCTACTCCCTCAAGCATCTCTGCATGATGAAACTTTGGGTCCCTCTTAGGTATATGC
TTAGCCCTACAGATTTTAACAGGACTTTTTCTAGCCATACACTACACATCAGATACCGCA
ACAGCCTTTAGCTCTGTTACCCATATCTGCCGAGACGTAAATTACGGCTGAGTGTTGCGC
TATCTACATGCTAATGGTGCCTCTATATTCTTTATTTGCCTTTATCTTCATGTAGGTCGA
GGCCTTTACTATGGATCCTATCTATATAAAGAAACCTGAAACATAGGAGTAATTCTACTA
TTTACTGTCATAGCAACTGCTTTTATAGGATATGTCTTACCTTGAGGTCAGATGTCTTTT
TGAGGGGCAACCGTAATTACCAACTTACTCTCTGCAATCCCCTATGTTGGAACAAGCCTT
GTTGAATGAATCTGAGGGGGCTTTTCCGTAGATAAAGCCACTCTGACTCGATTTTTTGCC
TTTCATTTTTTACTTCCCTTTATCATCTCAGCTATAGTCATAGTTCACCTATTATTCCTA
CACGAAACCGGATCTAATAACCCAACAGGCATTCCCTCCAACACAGATATAATCCCCTTT
CATCCATACTATACAATTAAAGACATCCTGGGACTCTTTGTAATAATCGCTACCCTTCTA
GCACTAGTCCTATTTACCCCAGACATATTAGGAGA-------------------------
------------------------------------------------------------
------------------------------------------------------------
------------------------------------------------------------
------------------------------------------------------------
------------------------------------------------------------
------------------------------------------------------------

>EU786850_Eptesicus_andersoni_isolate_Ead1339
ATGACCAACATTCGAAAATCCCACCCTCTGCTAAAAATTGTTAATGACTCATTTATTGAC
CTACCCACCCCCTCAAGCATCTCTGCATGATGAAACTTTGGATCCCTCCTAGGAATCTGC
CTAGCTCTACAAATTTTAACAGGACTATTTCTAGCCATACATTACACATCAGATACCGCA
ACAGCCTTTAGCTCCGTTACTCATATCTGCCGAGACGTAAATTACGGCTGAGTATTGCGC
TATCTACATGCTAATGGTGCCTCTATATTCTTTATTTGCCTCTATCTCCACGTAGGTCGA
GGCCTTTACTACGGATCTTATCTATATAAAGAAACCTGAAATGTAGGAGTAATTCTATTA
TTTGCTGTAATAGCGACTGCTTTTATAGGATATGTGCTACCTTGAGGCCAAATATCTTTT
TGAGGAGCAACCGTAATTACTAATTTACTCTCCGCAATTCCCTATATTGGGACAAGCCTT
GTAGAATGAATTTGAGGAGGCTTTTCCGTAGATAAAGCCACCCTAACCCGATTTTTTGCC
TTTCATTTTCTGCTTCCCTTTATTATTTCAGCTATAGTTATAGTTCACCTATTATTCTTA
CATGAAACCGGGTCTAATAACCCAACAGGTATTCCCTCTAACACAGACATAATCCCTTTC
CACCCCTACTATACAATTAAAGATATCCTAGGACTCTTCATAATAATCACTATTCTTCTA
GCACTAGTCCTATTCACCCCAGATATATTAGGAGA-------------------------
------------------------------------------------------------
------------------------------------------------------------
------------------------------------------------------------
------------------------------------------------------------
------------------------------------------------------------
------------------------------------------------------------

>EU786841_Eptesicus_serotinus_isolate_Ead1595
ATGACCAACATTCGAAAATCCCACCCTCTGCTAAAAATTGTTAATGACTCATTCATTGAC
CTACCCACCCCCTCAAGCATTTCTGCATGATGAAATTTTGGATCCCTCCTAGGAATCTGC
CTAGCTTTACAAATTTTAACAGGACTATTTCTAGCCATACATTACACATCAGATACCGCA
ACAGCCTTTAGCTCTGTTACTCACATCTGCCGAGACGTAAATTACGGCTGAGTATTACGC
TATCTACATGCTAATGGTGCCTCTATATTCTTTATCTGCCTCTATCTCCATGTAGGTCGA
GGCCTTTACTACGGATCTTATCTATATAAAGAAACCTGAAATGTAGGAGTAATTCTATTA
TTCGCTGTAATAGCGACTGCTTTTATAGGATATGTACTACCTTGAGGCCAAATATCTTTT
TGAGGAGCAACCGTAATTACTAATTTACTCTCCGCAATTCCCTATATTGGGACAAGCCTT
GTCGAATGAATTTGAGGAGGCTTTTCCGTAGATAAAGCCACCCTAACCCGATTTTTTGCC
TTTCATTTTCTGCTTCCCTTTATTATTTCAGCTATAGTTATAGTTCACCTATTATTCTTA
CATGAAACCGGGTCTAATAACCCAACAGGTATCCCCTCTAACACAGACATAATCCCTTTC
CACCCCTACTACACAATTAAAGACATCCTAGGACTCTTCATAATAATTACTGCTCTTCTA
GCACTAGTCCTATTCGCCCCAGATATATTAGGAGA-------------------------
------------------------------------------------------------
------------------------------------------------------------
------------------------------------------------------------
------------------------------------------------------------
------------------------------------------------------------
------------------------------------------------------------

>EU786876_Eptesicus_bottae_isolate_Eog1623
ATGACCAACATTCGAAAATCCCACCCTCTACTAAAAATTGTTAACAACTCATTTATTGAT
CTGCCTACCCCCTCAAGCATCTCTGCATGATGAAACTTCGGGTCCCTCCTAGGAATCTGC
TTGGCCCTACAAATTTTAACAGGACTCTTTCTAGCTATACACTACACATCAGATACCACG
ACAGCCTTTAGCTCTGTCACACACATCTGCCGAGACGTAAATTACGGCTGAGTGCTGCGC
TATCTACATGCTAACGGCGCCTCTATATTCTTTATTTGCCTATATCTCCACGTGGGTCGA
GGCCTTTATTATGGGTCCTACTTATATAAAGAAACCTGAAACGTAGGAGTAATTCTATTA
TTTGCTGTAATAGCAACTGCTTTCATAGGATACGTACTGCCTTGAGGCCAAATATCCTTT
TGAGGAGCAACCGTAATTACCAACCTACTCTCCGCAATTCCCTACATTGGAACAAGCCTC
GTCGAATGAATTTGAGGGGGCTTTTCCGTAGATAAAGCCACCCTAACTCGATTTTTTGCC
TTTCATTTTCTACTTCCCTTTATTATCTCAGCTATAGTAATAGTTCACCTATTATTCTTG
CACGAAACCGGGTCTAACAACCCAACAGGCATCCCCTCTAACGCGGACATAATTCCTTTC
CACCCCTACTTTACAATTAAAGACATCCTAGGGCTCTTCATAATAATCTCTGCCCTTATA
ACACTAGTCCTATTTGCTCCAGACATATTAGGAGA-------------------------
------------------------------------------------------------
------------------------------------------------------------
------------------------------------------------------------
------------------------------------------------------------
------------------------------------------------------------
------------------------------------------------------------

>AF376836_Eptesicus_nilssoni
ATGACCAACATTCGAAAATCTCACCCTCTACTAAAAATTGTCAATGACTCATTTATTGAT
CTACCTACCCCCTCAAGCATCTCTGCATGATGAAACTTTGGGTCCCTCCTAGGAATCTGC
TTAGCCCTGCAAATTTTAACGGGGCTCTTTCTAGCCATGCACTACACATCAGATACCGCA
ACAGCCTTCAGCTCTGTTACTCACATCTGCCGAGACGTAAACTACGGCTGAGTATTGCGC
TATCTACATGCCAACGGTGCCTCTATATTCTTTATTTGCCTCTATCTCCATGTAGGTCGA
GGCCTTTACTATGGATCTTATCTATATAAAGAAACCTGAAACGTGGGAGTAATCCTATTA
TTTGCTGTCATAGCAACTGCTTTTATAGGATACGTCCTACCTTGAGGCCAAATATCTTTT
TGAGGAGCAACCGTAATTACCAACCTACTATCCGCAATTCCCTACATTGGAACAAGCCTT
GTTGAATGAATTTGAGGAAGCTTTTCCGTAGATAAAGCCACCCTAACTCGATTTTTTGCC
TTTCACTTCCTACTTCCCTTTATTATTTCAGCCATAGTTATAGTTCACCTGTTATTCTTA
CACGAAACCGGATCTAATAACCCAACAGGCATCCCCTCTAACGCAGACATAATCCCTTTC
CACCCGTACTATACAATTAAAGATATTCTGGGACTCTTCATAATAATCACCGCCCTTCTA
GCACTAGTCNTATTTGCCCCGGATATATTAGGAGACCCCGACAATTATATACCAGCCAAC
CCACTCAGTACACCACCCCACATTAAACCAGAGTGATATTTCCTATTTGCATATGCCATT
CTTCGATCCATCCCTAACAAACTAGGAGGTGTTCTAGCCCTAGTTGTCTCTATTCTAATC
CTGATTATCATTCCCTTACTCCATACTTCCAAGCAACGCAGCATAACCTTTCGTCCTATC
AGCCAATGCCTGTTCTGATTACTAGTAGCTGATCTTTTAACTCTAACATGAATCGGAGGG
CAGCCAGTNGAATACCCATATGTAATTATTGGACAGTTAGCATCAGTCCTGTACTTTTCT
ATTATCATTGTATTTATACCATTAGTTGGCCTCATAGAAAATCACCTACTAAAATGAAGA

>EU786814_Eptesicus_bottae_isolate_Ebo1211
ATGACCAACATTCGAAAATCCCACCCCCTACTAAAAATTGTTAATAACTCATTTATTGAC
CTGCCCACCCCCTCAAGCATCTCTGCATGATGAAACTTTGGATCCCTCCTAGGAATCTGC
TTAGCCCTACAAATTTTAACAGGACTCTTTCTAGCCATACACTACACATCAGACACCACG
ACAGCCTTTAGTTCTGTTACTCACATCTGCCGAGACGTAAATTACGGCTGAGTATTGCGC
TATCTACATGCTAATGGTGCCTCTATATTCTTTATTTGTCTCTATCTCCATGTAGGCCGA
GGCCTTTACTATGGATCCTATCTATATAAAGAAACCTGAAACGTAGGAGTAATTCTATTA
TTTGCTGTCATAGCAACTGCTTTTATAGGATATGTCCTACCTTGAGGCCAAATGTCTTTT
TGAGGGGCAACTGTAATTACCAACCTACTCTCCGCAATTCCCTATATTGGAACAACCCTT
GTCGAATGAATTTGAGGGGGCTTTTCCGTAGATAAAGCCACCCTGACCCGATTTTTTGCC
TTTCATTTCTTACTTCCCTTTATTATCTCAGCCATAGTAATAGTTCACCTATTATTCTTA
CACGAAACTGGATCTAACAACCCAACAGGCATCCCCTCTAACGTAGACATAATCCCCTTC
CACCCCTACTACACAATTAAAGACATTCTGGGACTTTTCATAATAATCACCGCCCTTCTA
GCACTAGTCCTATTTACCCCAGACATATTAGGAGA-------------------------
------------------------------------------------------------
------------------------------------------------------------
------------------------------------------------------------
------------------------------------------------------------
------------------------------------------------------------
------------------------------------------------------------

>EU786819_Eptesicus_bottae_isolate_Ebo1215
ATGACCAACATTCGAAAATCCCACCCCCTGCTAAAAATTGTTAATGACTCATTTATTGAC
CTGCCCACCCCCTCAAGCATCTCTGCATGATGAAACTTTGGATCCCTCCTAGGAATCTGC
TTAGCCCTACAAATTTTAACAGGACTCTTTCTAGCCATACACTACACATCAGACACCACA
ACAGCCTTTAGTTCTGTTACTCACATCTGCCGAGACGTAAATTACGGCTGAGTATTGCGC
TATCTACATGCTAATGGTGCCTCTATATTCTTTATTTGCCTCTATCTCCATGTAGGTCGA
GGCCTTTACTATGGATCCTATCTATATAAAGAAACCTGAAACGTAGGAGTAATTCTATTA
TTTGCTGTCATAGCAACTGCTTTTATAGGATACGTCCTACCTTGAGGCCAAATATCTTTT
TGAGGGGCAACCGTAATTACCAACCTACTCTCCGCAATTCCCTATATTGGAACAACCCTT
GTCGAATGAATTTGAGGGGGCTTTTCCGTAGATAAAGCCACCCTGACTCGATTTTTTGCC
TTTCATTTCTTACTTCCCTTTATTATCTCAGCCATAGTAATAGTTCACCTATTATTCTTG
CACGAAACTGGGTCTAACAACCCAACAGGTATCCCCTCTAACGTAGACATAATCCCCTTC
CACCCCTACTATACAATTAAAGACATCCTGGGACTTTTCATAATAATCACCGCCCTTCTA
GCACTAGTCCTATTTACCCCAGACATATTAGGAGA-------------------------
------------------------------------------------------------
------------------------------------------------------------
------------------------------------------------------------
------------------------------------------------------------
------------------------------------------------------------
------------------------------------------------------------

>EU786815_Eptesicus_bottae_isolate_Ebo1594
ATGACCAACATTCGAAAATCCCACCCTCTGCTAAAAATTGTTAATGACTCATTTATTGAC
CTGCCCACCCCCTCAAGCATCTCTGCATGATGAAACTTTGGATCCCTCCTAGGAATCTGC
TTAGCCCTACAAATTTTAACAGGACTCTTTCTAGCCATACACTACACATCAGACACCACG
ACAGCCTTTAGTTCTGTTACTCACATCTGCCGAGACGTAAATTACGGCTGAGTATTGCGC
TATCTACATGCTAATGGTGCCTCTATATTCTTTATTTGCCTCTATCTCCATGTAGGTCGA
GGCCTTTACTATGGATCCTATCTATATAAAGAGACCTGAAACGTAGGAGTAATTCTATTA
TTTGCTGTCATAGCAACTGCTTTTATAGGATACGTCCTACCTTGAGGCCAAATATCTTTT
TGAGGGGCAACCGTAATTACTAATCTACTCTCCGCAATTCCCTATATTGGAACAACCCTT
GTTGAATGAATTTGAGGAGGCTTTTCCGTAGATAAAGCCACCCTGACTCGATTTTTTGCC
TTTCATTTCTTACTTCCCTTTATTATCTCAGCCATAGTGATAGTTCACCTACTATTCTTG
CACGAAACTGGATCTAACAACCCAACAGGTATCCCCTCTAACGTAGACATAATCCCCTTC
CACCCCTACCATACAATTAAAGACATCCTGGGATTTTTCATAATAATCACCGCCCTTCTA
GCACTAGTCCTATTTACCCCAGACATATTAGGAGA-------------------------
------------------------------------------------------------
------------------------------------------------------------
------------------------------------------------------------
------------------------------------------------------------
------------------------------------------------------------
------------------------------------------------------------

>EU786861_Eptesicus_serotinus_isolate_Emi1442
ATGACCAACATTCGAAAATCCCACCCTCTACTAAAAATTGTTAATGACTCATTCATTGAC
CTACCCACCCCCTCAAGCATCTCTGCATGATGAAACTTTGGGTCCCTCCTAGGAATCTGC
TTAGCCCTACAAATTTTAACAGGACTTTTTCTAGCCATACACTACACATCAGATACCGCA
ACAGCCTTTAGTTCCGTTACTCACATCTGCCGAGACGTAAATTACGGCTGAGTCCTACGC
TATCTACATGCTAACGGTGCCTCCATATTCTTTATTTGCCTTTATCTACATGTAGGCCGA
GGCCTTTACTATGGATCCTACCTATATAAAGAAACCTGAAACGTAGGAGTAATTCTATTA
TTTGCTGTCATAGCAACCGCTTTTATGGGATATGTCCTACCTTGAGGCCAAATATCCTTT
TGAGGAGCAACCGTAATTACCAACCTACTCTCCGCAATTCCCTATATTGGAACAACCCTC
GTTGAATGAATTTGAGGGGGCTTTTCCGTAGATAAAGCCACCCTAACTCGATTTTTTGCC
TTTCATTTTCTACTTCCCTTTATTACCTCAGCTATAGTAATAGTTCACCTATTATTCTTA
CACGAAACCGGATCTAACAACCCAACAGGCATCCCCTCTAACGCAGACATAATCCCCTTC
CACCCCTACTACACAATTAAAGACATCCTAGGACTTTTCATAATAATCACTGCCCTTCTA
ACACTAGTCCTATTCGCCCCAGATATATTAGGAGA-------------------------
------------------------------------------------------------
------------------------------------------------------------
------------------------------------------------------------
------------------------------------------------------------
------------------------------------------------------------
------------------------------------------------------------

>EU786875_Eptesicus_serotinus_isolate_Etu1621
ATGACCAACATTCGAAAATCCCACCCTCTACTAAAAATTGTTAATGACTCATTCATTGAC
CTACCTACCCCCTCAAGCATCTCTGCATGATGAAACTTTGGGTCCCTCCTAGGAATCTGC
CTAGCCCTGCAAATTTTAACAGGACTTTTTCTAGCTATACACTATACATCAGATACCGCA
ACAGCCTTTAGTTCTGTTACTCACATCTGCCGAGACGTAAATTACGGCTGAGTGTTGCGT
TATCTACATGCTAACGGCGCCTCTATATTCTTTATTTGCCTTTACCTCCATGTAGGTCGA
GGCCTTTACTATGGATCCTACTTATATAAAGAAACCTGAAACGTAGGAGTAATTCTATTA
TTTGCTGTCATAGCAACTGCTTTTATAGGATATGTCCTACCTTGGGGCCAAATATCTTTT
TGAGGAGCAACCGTGATTACCAACCTACTCTCCGCAATTCCCTACATCGGAACAACCCTC
GTTGAATGAATTTGAGGGGGCTTTTCCGTAGATAAAGCCACCTTAACTCGATTTTTTGCC
TTTCATTTCCTACTTCCCTTTATTATCTCAGCTATAGTGATAGTTCACCTATTATTCTTA
CACGAAACTGGATCTAACAATCCAACAGGCATTCCCTCTAACGCAGACATAATCCCCTTC
CACCCCTACTATACAATTAAAGATATCCTAGGACTTTTTATAATAATTACTGCCCTTCTA
GCACTAGTCCTATTTGCCCCAGACATATTAGGAGA-------------------------
------------------------------------------------------------
------------------------------------------------------------
------------------------------------------------------------
------------------------------------------------------------
------------------------------------------------------------
------------------------------------------------------------

>EU786866_Eptesicus_fuscus_isolate_Efs1589
ATGACCAACATCCGAAAATCCCATCCACTACTAAAAATTATTAATAATTCATTCATCGAC
CTACCTGCTCCATCAAGTATTTCAGCATGATGAAATTTTGGATCCCTCTTAGGAATCTGC
CTGGCTCTTCAAATCTTAACAGGACTTTTTCTAGCTATACATTACACATCAGATACCATA
ACAGCCTTCACCTCCGTAACCCATATCTGCCGAGATGTAAACTACGGATGAGTACTGCGC
TATCTCCACGCTAATGGCGCCTCTATATTTTTTATTTGCCTTTATTTACATGTAGGCCGA
GGCCTTTATTATGGATCATATTTATATAAAGAAACCTGAAATATAGGAGTAATTTTATTA
TTTGCCGTCATGGCAACCGCATTTATAGGATACGTACTCCCATGAGGCCAAATATCTTTT
TGAGGGGCAACTGTAATCACCAATTTATTATCCGCAATCCCCTATATTGGAACAAACCTT
GTCGAATGAATTTGAGGGGGCTTTTCAGTAGACAAAGCCACACTAACTCGATTTTTTGCC
TTCCATTTTCTACTCCCTTTTATTATTTCAGCTATAGTCATAGTCCACCTTTTATTTTTA
CACGAAACGGGATCTAACAACCCAACAGGCATTCCCTCCAGTGCAGATATAATTCCATTC
CACCCTTACTATACAATCAAAGATATTCTAGGACTATTCATAATAATTACTGCTCTTCTA
GCCCTAGTCCTATTTGCCCCTGATATATTAGGAGA-------------------------
------------------------------------------------------------
------------------------------------------------------------
------------------------------------------------------------
------------------------------------------------------------
------------------------------------------------------------
------------------------------------------------------------

>AF376833_Eptesicus_diminutus
------------------TCTNACCCCCNGCTNNNNATTATTAACAACTCATTTATTGAC
CTACCTGCTCCCTCAAACATCTCAGCATGATGAAATTTTGGGTCTCTACTAGGAATTTGC
TTAGCTCTGCAAATCTTGACAGGACTATTTCTAGCTATACATTACACATCAGACACTGCA
ACAGCCTTCATCTCCGTCACCCATATTTGCCGAGATGTAAATTATGGGTGAGTACTACGT
TATCTTCACGCTAACGGCGCTTCTATATTTTTTATTTGCCTTTATCTACACGTAGGCCGA
GGCCTCTATTATGGATCATATTTATACAAAGAGACATGGAACATAGGAGTAATCTTATTA
TTTGCCGTTATGGCAACCGCCTTTATAGGATACGTACTTCCATGAGGACAAATATCCTTC
TGAGGTGCAACCGTGATTACCAATTTATTATCCGCAATTCCCTATATCGGAACAGAACTT
GTAGAATGGATCTGAGGTGGCTTCTCAGTAGACAAAGCTACCCTAACTCGATTTTTCGCC
TTCCATTTTCTACTCCCTTTTATTATTTCAGCTATAGTCATAGTTCACCTTTTATTTTTA
CACGAAACTGGATCCAATAACCCAACAGGCATTCCATCAAACGCTGATATAATCCCCTTT
CACCCTTATTACACAATTAAAGATATTCTAGGACTATTTATAATAATCACCGCACTTTTA
ACCCTGGTATTATTTGCCCCCGATATATTAGGAGACCCTGATAATTATATACCAGCCAAT
CCACTTAACACACCACCCCATATTAAACCCGAGTGATATTTTCTATTTGCATACGCCATC
CTACGATCCATCCCTAATAAACTAGGAGGAGTATTAGCACTAGTTGCCTCAATTTTAATC
TTAATTATTATTCCTATATTACATACCTCTAAACAACGTAGCATAACCTTCCGTCCTATT
AGTCAATGCCTATTCTGATTGCTGACAGCTGATCTACTAACCTTAACATGAATTGGAGGA
CAACCAGTTGAACATCCATATGTAATTATTGGACAACTAGCATCAATCCTATATTTCACT
ATTATTATTGTATTAATACCACTTATCGGTCTTATAGAAAATCATCTATTAAAATGAAGA

>EU786864_Eptesicus_diminutus_isolate_Edi1587
---------------------------------------------AACTCATTTATTGAC
CTACCCGCTCCCTCAAACATCTCAGCATGATGAAACTTTGGGTCTTTACTAGGAATTTGC
TTAGCTCTACAAATCTTGACAGGACTATTTCTAGCTATACATTATACATCAGATACCGCA
ACAGCCTTCATCTCCGTCACCCATATTTGCCGAGACGTAAATTATGGTTGAGTACTACGT
TATCTTCACGCCAACGGCGCTTCTATATTTTTTATTTGCCTTTATCTACACGTAGGTCGA
GGCCTCTATTATGGATCATATTTATACAAAGAGACATGGAACATAGGAGTAATCTTATTA
TTTGCCGTTATGGCAACCGCCTTTATAGGATACGTACTCCCATGAGGACAAATATCTTTC
TGAGGAGCAACCGTGATTACCAACTTATTATCCGCAATTCCCTATATCGGAACAGAACTT
GTAGAATGGATCTGAGGCGGCTTCTCAGTAGACAAAGCTACCCTAACTCGATTTTTCGCC
TTCCATTTTCTACTCCCTTTTATTATTTCAGCTATAGTTATAGTTCACCTTTTATTTTTA
CACGAAACTGGATCCAATAACCCAACAGGCATTCCATCAAACGCTGATATAATCCCCTTT
CACCCTTATTACACAATTAAAGATATTCTAGGACTATTTATAATAATCACCGCACTTCTG
ACCCTGGTATTATTTGCCCCCGATATATTAGGAGA-------------------------
------------------------------------------------------------
------------------------------------------------------------
------------------------------------------------------------
------------------------------------------------------------
------------------------------------------------------------
------------------------------------------------------------

>EU786865_Eptesicus_furinalis_isolate_Efr1588
ATGACCAACCTCCGAAAATCTCACCCCCTGCTAAAAATTATTAACAACTCATTTATTGAC
CTACCCGCTCCCTCAAACATCTCAGCATGATGAAACTTTGGGTCTTTACTAGGAATTTGC
TTAGCTCTACAAATCTTGACAGGACTATTTCTAGCTATACATTATACATCAGATACCGCA
ACAGCCTTCATCTCCGTCACCCATATTTGCCGAGACGTAAATTATGGTTGAGTACTACGT
TATCTTCACGCCAACGGCGCTTCTATATTTTTTATTTGCCTTTATCTACACGTAGGTCGA
GGCCTCTATTATGGATCATATTTATACAAAGAGACATGGAACATAGGAGTAATCTTATTA
TTTGCCGTTATGGCAACCGCCTTTATAGGATACGTACTCCCATGAGGACAAATATCTTTC
TGAGGAGCAACCGTGATTACCAACTTATTATCCGCAATTCCCTATATCGGAACAGAACTT
GTAGAATGGATCTGAGGCGGCTTCTCAGTAGACAAAGCTACCCTAACTCGATTTTTCGCC
TTCCATTTTCTACTCCCTTTTATTATTTCAGCTATAGTTATAGTTCACCTTTTATTTTTA
CACGAAACTGGATCCAATAACCCAACAGGCATTCCATCAAACGCTGATATAATCCCCTTT
CACCCTTATTACACAATTAAAGATATTCTAGGACTATTTATAATAATCACCGCACTTCTG
ACCCTGGTATTATTTGCCCCCGATATATTAGGAGA-------------------------
------------------------------------------------------------
------------------------------------------------------------
------------------------------------------------------------
------------------------------------------------------------
------------------------------------------------------------
------------------------------------------------------------

>AY621004_Furipterus_horrens_voucher_AMCC_109523
ATGACCAACCTCCGAAAAGTCCACCCCCTATTCAAAATTATTAACACCTCCTTTGTAGAC
CTACCAGCCCCTGCAAGCCTATCATCATGATGAAATTTCGGCTCTCTCTTAGGAGTCTGC
TTAGCTGTACAGATTTTAACAGGCTTATTTTTAGCTATACACTATACGTCCGATACAGCT
ACAGCATTCAATTCCGTAACACATATTTGCCGAGACGTCAACTATGGCTGAATAATCCGA
TATGCACACGCCAACGGAGCCTCCATATTCTTCATCTGCCTATATATGCACGTAGGACGA
GGACTATACTACGGCTCCTACACCTACTCAGAAACATGAAACATCGGCATCCTTCTCCTA
TTCGCCACTATAGCCACAGCATTCATAGGATATGTCCTACCATGAGGCCAAATATCATTC
TGAGGAGCAACAGTTATCACAAACCTACTATCTGCGGTACCCTATATCGGAACCGAACTA
GTACAATGAATCTGGGGCGGATTCTCAGTAGACAAAGCAACCTTGACCCGATTCTTCGCC
TTTCATTTCCTACTACCATTCATCATCTCGGCCTTAGTAATAGTTCACCTACTATTCCTG
CACGAAACAGGATCCAACAATCCAACAGGCATCCCATCAGACCCAGATAAAATCCCATTC
CACCCCTACTACACAATCAAAGRCATTTTAGGCCTACTATTCCTACTAACAGCACTATCA
ACCCTAGTACTATTCTCACCCGACCTCCTAGGAGACCCAGACAACTACACACCAGCAAAC
CCACTAAACACCCCACCACACATCAAACCAGAATGATATTTTCTATTCGCTTATGCCATC
TTACGCTCCATTCCTAATAAACTAGGAGGCGTACTAGCCCTAATCCTATCTATCCTAATC
CTGGCAATCATCCCGCTATTACACACCTCTAAACAACGAAGTATAACATTCCGTCCCCTC
AGCCAATGCTTATTCTGATTACTGGTCGCAAACCTTATAGCCCTCACCTGAATCGGAGGC
CAACCAGTAGAACACCCATTTATCGTCATCGGACAAACCGCCTCAGTACTCTACTTCTCC
ACCATCCTAATTCTCATACCACTTGCTGCCTTAGCTGAGAACAAGCTATTAAAATGAAGA

>FJ155475_Diaemus_youngi_voucher_TTU62792
ATGACCCACATCCGAAAAACCCACCCCCTGCTAAAAACTATCAACAACTCACTCGTAGAT
CTCCCAACCCCCTCAAACCTATCAGCCTGATGAAACTTTGGCTCCCTCCTAGGAATCTGC
TTAACCACCCAAATCCTAACAGGACTATTTCTAGCCATACACTACACCTCTGACACAGCC
ACCGCATTCAACTCCGTAACCCACATCTGCCGAGACGTCAACTACGGCTGAATACTCCGC
TACCTCCACGCCAACGGAGCGTCCTTATTCTTCATCTGCCTTTACCTACACATTGGCCGA
GGCCTATATTACGGATCTTATACATTCTCAGAAACATGAAACATCGGCATCCTACTACTC
TTCGCCACTATGGCCACAGCATTTATGGGTTATGTATTACCATGAGGCCAAATATCCTTC
TGAGGGGCTACCGTAATTACCAATCTCCTCTCAGCTATCCCATACATCGGCACAGACCTC
GTCCAATGGATCTGAGGTGGTTTCTCAGTAGATAAAGCCACCCTCACCCGCTTCTTCGCC
TTCCACTTCCTACTCCCCTTCATCATCTCCGCCTTAGTCATAGTTCACCTCCTCTTCCTG
CACGAAACAGGCTCCAACAACCCAACAGGAATCCCTTCAGACCCCGACATAATCCCCTTC
CACCCTTACTTTACGATTAAAGATGCCCTAGGCTTCCTAGCCATACTCACCCTCCTATCA
ACCCTAGTACTTTTTTCTCCAGATCTATTAGGGGACCCGGATAACTACACCCCAGCCAAC
CCTCTCAATACTCCCCCACATATTAAGCCAGAATGATATTTCCTCTTCGCCTACGCAATC
CTACGCTCAATCCCCAACAAGTTAGGAGGAGTCCTAGCCCTCCTCCTATCCATCCTCATC
CTAGCTATCCTCCCACTACTTCACACTTCCAAACAACGAAGCATAACATTCCGACCCCTC
AGCCAATGTCTATTCTGACTACTAGTGGCCACACTACTTACACTAACATGAATTGGAGGA
CAACCCGTCGAACACCCCTACACTACCATTGGCCAAGTAGCATCAACCCTTTACTTCCTA
ATCCCCTTAACCCTCATACCCCTAACGAGCATTATGGAAAACCACTTACTAAAATGAAGA

>HG003310_Desmodus_rotundus
ATGGCCCACCCCCGAAAAACCCATCCCCTACTAAAAATTATCAACAACTCACTCACAGAC
CTCCCCACCCCCTCAAACCTCTCAACCTGATGAAACTTTGGCTCCCTCCTAGGAGTCTGC
CTGACCACACAAATCCTAACAGGACTATTCCTAGCCATACACTACGCCTCTGACACAGCC
ACCGCATTCAACTCCGTAGCCCACATCTGCCGAGATGTAAACTACGGATGAGTTCTCCGC
TACCTCCACGCCAACGGAGCATCCATATTCTTTATTTGCCTATATATTCACGTAGGCCGA
GGACTATACTATGGATCCTACACATACTTAGAAACATGAAACATCGGCATCCTACTCCTC
TTCACCACCATAGCCACGGCATTCATAGGCTATGTGCTACCATGAGGGCAGATATCCTTC
TGAGGGGCAACCGTCATCACCAACCTCCTATCAGCCATCCCCTACATTGGCACAGACCTT
GTCCAATGAATCTGAGGGGGCTTCTCCGTAGACAAAGCCACCCTCTCCCGATTCTTCGCC
TTCCACTTCCTAGTCCCCTTCATCATTTCGGCCCTAGTAGCAGTACACCTCCTATTCTTG
CACGAAACCGGATCCAACAACCCAACAGGAATCCCCTCAGACCCCGACACAATCCCCTTT
CACCCCTACTTCACGATTAAAGACATCCTAGGCTTCCTAATAATACTAATTCTCCTATCA
GCCCTAACCCTTTTCTCACCGGACCTACTAGGAGACCCAGACAACTACACACAAGCCAAC
CCCCTCAACACACCCCCACACATCAAACCAGAGTGATATTTCCTCTTCGCCTACGCAATC
CTACGATCAATCCCCAACAAACTAGGGGGAGTCCTGGCACTAGTCATATCCATTCTAATC
CTCGCCATCCTACCCTTCCTCCACACCTCCAAACAACGAAGTATAGCATTCCGCCCCCTA
AGCCAATGCCTATTCTGACTACTAATAGCGACACTACTCACACTAACATGGGTTGGAGGC
CAGCCCGTCGAACACCCTTACGTCATCATCGGCCAAGTGGCATCCATCCTATATTTCCTA
ACACTCCTTGCCCTCATGCCACTAACAAGCACCATGGAAAACCGCCTACTGAAATGAAGA

>FJ155477_Desmodus_rotundus_voucher_TTU6110
ATGACCGACATTTGAAAAACCCACCCCCTACTAAAAATCATCAACAACTCACTTACAGAC
CTCCCGGCTCCCTCAAACCTCTCAACCTGATGAAACTTCGGCTCCCTCCTAGGAATCTGC
CTAACCACACAAATCCTAACAGGACTATTCCTAGCTATACACTACGCCCCAGATACAGTC
ACCGCATTCAACTCCGTAGCCCACATCTGCCGAGACGTAAACTACGGATGAGCCCTCCGC
TACCTCCACGCCAACGGAGCATCCATATTCTTTATCTGCCTATATATTCACGTAGGCCGA
GGACTATACCACGGATCCTACACATACCTAGAAACATGAAACATCGGCATCCTACTCCTC
TTCACCACCATGGCCACGGCATTTATAGGCTATGTACTACCATGAGGACAAATATCCTTC
TGAGGAGCAACCGTCATCACCAACCTCCTATCAGCCATCCCCTACATCGGCACAGACCTT
GTCCAATGCATCTGAGGGGGCTTCTCCGTAGACAAACCCACCCTCTCCCGATTCTTCGCC
TTCCACTTCCTACTCCCCTTCATCATCTCGGCCCTAGTAGCAGTACACCTTCTATTCTTG
CACGAAACCGGATCCAACAACCCAACAGGGATCCCCTCAGACCCTGACATAGTCCCCTTT
CACCCCTACTTCACGACTAAAGACGCCCTAGGCTTCCTAATAATACTAACTCTCCTATCA
GCCCTAACCCTATTCTCACCGGACCTACTAGGAGACCCAGACAACTACACACAAGCCAAC
CCCCTCAACACACCCCCGCACATCAAACCAGAATGATATTTCCTCTTCGCCTACGCAATC
CTACGATCAATCCCCAATAAACTAGGAGGAGTCCTGGCACTAGTCATATCCATTCTAATC
CTAGCCATCTTACCCTTCCTCCACACCTCCAAACAACGAAGCATAGCATTCCGCCCCCTA
AGCCAATGCCTATTCTGACTACTAATAGCAACACTACTCACACTAACATGAATTGGAGCC
CAACCCGTCGAACACCCCTACATCATTATTGGCCAAGCGGCATCCATTCTATACTTCCTA
ACACTCCTAACCCTCATACCACTAACAAGCACTATAGAAAACCACCTACTAAAATGAAGA

>KP134586_Desmodus_rotundus_isolate_SP55
ATGACCGACATTTGAAAAACCCACCCCCTACTAAAAATCATCAACAACTCACTCACAGAC
CTCCCAACCCCCTCAAACCTCTCAACCTGATGAAACTTCGGCTCCCTCCTAGGAATCTGC
CTGACCACGCAAATCCTAACAGGACTATTCCTAGCCATACACTACACCTCTGATACGGCC
ACCGCATTCAACTCCGTAGCTCACATCTGCCGAGACGTAAACTACGGATGAGTTCTCCGC
TACCTCCACGCTAACGGAGCATCCATATTCTTTATTTGCCTATACATTCACGTAGGCCGA
GGACTATATTACGGATCCTACACATACCTGGAAACATGAAACATCGGCATCCTACTCCTC
CTCACCACCATGGCCACGGCATTCATAGGCTATGTCCTGCCATGAGGGCAAATATCTTTC
TGAGGAGCAACCGTCATCACCAATCTCCTATCAGCCATCCCCTACATTGGCACAGACCTT
GTCCAATGAATCTGAGGGGGCTTCTCCGTAGACAAGGCCACCCTCTCCCGATTCTTCGCC
TTCCACTTCCTACTCCCCTTCATCATCTCAGCCCTGGTAGCAGTACACCTTCTATTCTTG
CACGAAACCGGATCCAACAACCCAACGGGAATCCCCTCAGACCCCGACACAATCCCCTTC
CACCCCTACTTCACAATTAAAGACATCCTAGGCTTCCTAATAATACTAATTCTCCTGTCA
ACCCTAACCCTTTTCTCGCCGGACCTACTAGGAGACCCAGACAACTACACACAAGCCAAC
CCCCTCAACACACCCCCACACATCAAACCAGAGTGATATTTCCTATTCGCCTACGCAATC
TTACGATCAATCCCCAATAAACTAGGAGGAGTCCTGGCACTAGTCATGTCCATTCTAATC
CTAGCCACCTTGCCTTTCCTCCACACCTCCAAACAGCGAAGCATGACTTTCCGCCCCCTA
AGCCAATGCCTATTCTGACTACTAATAGCAACACTGCTCACACTAACATGAATTGGAGGC
CAACCCGTCGAACACCCCTACATCATCATTGGCCAAGTGGCATCCATCCTATATTTCCTA
ACACTCCTAGCCCTCATGCCACTAACAAGCACCATAGAGAACCACCTACTAAAATGAAGA

>KP134587_Desmodus_rotundus_isolate_SP56
ATGACCGACATTTGAAAAACCCACCCCCTACTAAAAATCATCAACAACTCACTTACAGAC
CTCCCGGCTCCCTCAAACCTCTCAACCTGATGAAACTTCGGCTCCCTCCTAGGAATCTGC
CTGACCACGCAAATCCTAACAGGACTATTCCTAGCCATACACTACACCTCTGATACGGCC
ACCGCATTCAACTCCGTAGCTCACATCTGCCGAGACGTAAACTACGGATGAGTTCTCCGC
TACCTCCACGCTAACGGAGCATCCATATTCTTTATTTGCCTATACATTCACGTAGGCCGA
GGACTATATTACGGATCCTACACATACCTGGAAACATGAAACATCGGCATCCTACTCCTC
CTCACCACCATGGCCACGGCATTCATAGGCTATGTCCTGCCATGAGGGCAAATATCTTTC
TGAGGAGCAACCGTCATCACCAATCTCCTATCAGCCATCCCCTACATTGGCACAGACCTT
GTCCAATGAATCTGAGGGGGCTTCTCCGTAGACAAGGCCACCCTCTCCCGATTCTTCGCC
TTCCACTTCCTACTCCCCTTCATCATCTCAGCCCTGGTAGCAGTACACCTTCTATTCTTG
CACGAAACCGGATCCAACAACCCAACGGGAATCCCCTCAGACCCCGACACAATCCCCTTC
CACCCCTACTTCACAATTAAAGACATCCTAGGCTTCCTAATAATACTAATTCTCCTGTCA
ACCCTAACCCTTTTCTCGCCGGACCTACTAGGAGACCCAGACAACTACACACAAGCCAAC
CCCCTCAACACACCCCCACACATCAAACCAGAGTGATATTTCCTATTCGCCTACGCAATC
TTACGATCAATCCCCAATAAACTAGGAGGAGTCCTGGCACTAGTCATGTCCATTCTAATC
CTAGCCACCTTGCCTTTCCTCCACACCTCCAAACAGCGAAGCATGACTTTCCGCCCCCTA
AGCCAATGCCTATTCTGACTACTAATAGCAACACTGCTCACACTAACATGAATTGGAGGC
CAACCCGTCGAACACCCCTACATCATCATTGGCCAAGTGGCATCCATCCTATATTTCCTA
ACACTCCTAGCCCTCATGCCACTAACAAGCACCATAGAGAACCACCTACTAAAATGAAGA

>AY380744_Macrotus_californicus_voucher_TK28962
ATGACCAACATTCGAAAAACCCACCCCCTTTTAAAAATTGTCAGCACCTCATTTGTAGAT
CTACCAACACCCTCAAGCCTATCTTCATGGTGAAACTTTGGGTCCCTTCTAGGGGTCTGC
CTAGTTGTACAAATCCTAACAGGATTATTTCTAGCCATACACTACACTTCTGACACAGCA
ACTGCATTCAACTCTGTTACTCACATTTGTCGAGACGTTAATTATGGATGAATCCTCCGT
TATCTACATGCTAACGGAGCATCAATATTCTTCATTTGCCTTTACCTTCACGTAGGCCGA
GGCTTATACTATGGGTCCTACAGCTACCTAGAGACATGAAACATCGGAATGCTGCTCCTC
TTCGCTATTATAGCCACAGCATTCATAGGCTACGTACTCCCATGAGGACAAATATCGTTT
TGAGGAGCAACAGTTATCACTAACCTACTCTCCGCCATCCCCTACATCGGAACAGAACTA
GTACAATGAATCTGAGGAGGCTTCTCCGTAGATAAAGCCACCCTTACCCGATTCTTCGCC
TTCCACTTCCTACTTCCCTTCATCATCTCAGCATTAGTCATAGTTCATCTCCTCTTCCTG
CACGAAACCGGATCCAACAACCCAACAGGCATCCCTTCCAACCCAGATATAATCCCCTTC
CACCCATATTATACAATTAAAGATATCTTAGGATTTCTAATTATACTTACTGTCCTATCC
CTACTAGTTTTATTCTCACCAGACCTACTGGGCGATCCAGATAACTACATCCCAGCCAAC
CCCTTAACAACTCCTCCACACATTAAACCCGAATGATACTTTCTATTTGCCTACGCAATT
CTACGTTCCATCCCAAATAAACTAGGAGGCGTATTAGCCCTAGTATTATCTATCCTAATC
CTAGCAATCGTTCCAATACTTCATACCTCTAAACAACGAAGCATGATATTCCGTCCAATA
AGCCAATGCCTATTTTGACTCCTAGTAGCATACCTGCTTGCACTAACATGAATTGGAGGA
CAACCAGTTGAACATCCATATATTCTTATTGGCCAAATGGCGTCCGTCCTATACTTCCTA
ATAATCCTTGTCCTTATACCCCTAACTAGCATTATAGAAAATCTATTATTAAAATGAAGA

>AY380745_Macrotus_waterhousii_voucher_TK27889
ATGACCAACATTCGAAAAACCCACCCACTCTTAAAAATCATTAACAACTCATTCGTAGAT
CTACCAACACCCTCAAGCTTATCCTCATGATGAAACTTTGGGTCTCTACTAGGAGTATGC
TTAGCCGTACAAATTATAACAGGATTATTCCTAGCTATACACTATACATCTGACACAACA
ACTGCATTCAACTCCGTAACACACATCTGCCGAGACGTCAATTATGGATGACTTCTCCGC
TACCTACACGCCAATGGAGCATCCATATTCTTCATCTGCCTTTATCTCCACGTAGGTCGA
GGCCTATACTATGGATCCTATACTTATCTAGAAACATGAAACATCGGAATTATTCTCTTA
TTCGCTGTCATAGCAACTGCATTCATAGGTTATGTATTACCATGAGGACAAATATCCTTC
TGAGGGGCTACTGTTATTACCAACCTCCTCTCCGCTATCCCCTATATCGGAACAGAATTA
GTCCAATGAATCTGAGGTGGCTTCTCCGTAGATAAAGCCACCCTAACCCGATTCTTCGCC
TTCCACTTTCTTCTCCCATTTATTATCTCAGCCCTAGTTATAGTCCACCTTCTTTTTCTA
CACGAAACTGGATCCAATAACCCAACAGGCATCCCCTCTAACTCAGACATAATCCCATTC
CACCCATACTATACAATCAAAGATATCTTAGGATTTCTAATCATATTAACTACCCTATCC
CTACTAGTTTTATTCTCACCAGATTTACTAGGCGACCCAGACAACTATATCCCAGCTAAT
CCCCTCAACACTCCCCCACACATCAAACCCGAATGATACTTTCTATTCGCCTATGCAATT
CTACGCTCCATTCCAAACAAACTAGGAGGTGTATTAGCCCTAGTACTATCCATCCTAATC
CTAGCCATCATCCCAATACTCCACACCTCCAAACAACGAAGCATGATATTCCGCCCTACA
AGCCAATTCTTATTCTGACTCCTTGTAGCAGATCTACTCACACTAACATGAATCGGAGGG
CAACCAGTTGAATATCCCTACATTATAATTGGTCAAGTAGCATCCATCCTGTATTTCCTA
ACAATCCTAATCCTTATACCCCTTATTAGCACTATAGAAAATCAGATACTAAAATGAAGA

>MF143495_Myotis_nigricans
ATGACCAACATTCGAAAATCTCATCCCCTAGTAAAAATTATTAACAATTCATTCATTGAT
CTTCCCGCTCCATCAAATATTTCATCCTGATGAAACTTTGGGTCTCTTCTAGGAATCTGT
TTAGCATTACAAATTTTAACAGGACTATTTTTAGCTATACACTACACATCAGATACTGCT
ACAGCTTTCAATTCTGTTACCCATATTTGTCGAGATGTAAACTATGGTTGAATCCTACGC
TATTTACATGCAAACGGAGCCTCCATATTTTTTATTTGCCTATACCTCCATGTAGGACGA
GGTATCTACTACGGGTCCTATATATATACAGAAACTTGAAACATTGGAGTTATCCTACTA
TTTGCTGTGATAGCAACTGCCTTTATGGGATACGTACTTCCATGAGGTCAAATGTCCTTC
TGAGGAGCAACCGTAATTACTAATCTACTCTCTGCAATTCCATATATCGGAACAGACCTT
GTGGAATGAATCTGAGGTGGATTCTCTGTTGACAAAGCCACCCTGACCCGATTCTTCGCC
TTTCACTTCCTACTTCCATTCATCATTGTAGCTATAGTTATAGTCCATCTGCTATTCCTA
CATGAAACAGGATCTAATAACCCAACAGGAATCCCTGCTAACGCAGATATAATCCCCTTT
CACCCCTATTATACAATTAAGGATATCCTTGGCCTATTATTAATAATTACAACTCTACTC
ATTCTAGTACTATTCTCCCCTGACCTACTAGGAGATCCTGACAACTACACACCAGCCAAT
CCACTAAATACCCCTCCTCACATCAAACCAGAATGATATTTTCTATTCGCATATGCAATT
TTACGATCAATTCCAAATAAACTAGGAGGAGTACTAGCCCTAGTGCTATCAATCCTTATC
TTAGTTATTATTCCTCTACTCCACACTTCTAAGCAGCGCAGTATGACTTTTCGTCCTCTA
AGTCAATGCCTATTCTGACTATTAACAGCAGATCTCTTTACCCTAACATGAATTGGAGGA
CAACCCGTCGAACATCCATATGTTATTATCGGTCAACTAGCATCAATCCTCTATTTCTCC
ATCATTATTATCCTAATACCACTTACTAGCCTAATGGAAAATCACCTATTAAAATGAAGA

>MF143480_Myotis_riparius
ATGACCAACATTCGAAAATCCCACCCCTTGATAAAAATTATTAATAGCTCATTTATTGAT
CTCCCTGCTCCATCAAACATCTCGTCCTGATGAAACTTTGGATCTCTCCTAGGAATCTGC
TTAGGACTACAAATTTTAACAGGACTATTCTTAGCAATACACTATACATCAGATACTGCA
ACAGCCTTTAACTCCGTCACCCATATCTGTCGAGATGTAAATTATGGCTGAGTCCTACGC
TACCTACATGCAAACGGAGCCTCCATATTCTTTATCTGCCTATACCTTCATGTAGGACGA
GGCCTCTATTATGGATCTTACATATATACAGAAACCTGAAACATTGGAGTTATCCTACTA
TTCGCCGTAATAGCAACAGCCTTTATAGGATATGTACTTCCATGAGGTCAAATATCTTTC
TGAGGGGCAACCGTAATTACCAACCTGCTATCTGCAATTCCATATATTGGAACAGATCTT
GTCCAATGAATTTGAGGAGGGTTCTCTGTTGATAAAGCTACCCTAACCCGATTCTTTGCC
TTCCACTTCTTACTCCCCTTTATTATTGCAGCTATAGTTATAGTTCACCTATTATTTCTA
CACGAAACAGGATCTAATAACCCAACCGGGATTCCCTCTAATGCGGATATAATTCCCTTT
CATCCCTATTATACAATTAAAGATATCCTTGGTCTACTATTAATAATCATAGTTTTACTC
ACTCTGGTACTATTCTCCCCTGACCTACTGGGAGATCCTGATAATTACATACCAGCCAAT
CCACTAAATACCCCTCCCCATATTAAACCAGAATGATATTTTCTATTTGCATACGCAATT
TTACGATCAATCCCAAATAAACTAGGAGGAGTATTAGCCCTAGTCCTATCAATCCTCATC
TTAATTATTATTCCCCTACTCCATACCTCCAAGCAACGCAGCATAATGTTCCGCCCTTTA
AGTCAATGTCTATTCTGACTACTAGCAGCAGACCTCTTTACCCTAACATGAATTGGAGGT
CAACCCGTTGAACACCCATATGTTATTATTGGCCAACTAGCATCAATTCTTTATTTTTCT
ATTATTATCATCTTAATACCACTTACTAGCTTAATAGAAAATCATCTACTAAAATGAAGA

>118
-------------GAAAATCCCACCCCCTAATTAAAATCGTCAATGATGCATTCATTGAT
TTGCCAGCTCCATCAAATATCTCCTCCTGATGAAACTTTGGCTCTCTTTTAGGAATCTGC
CTAGCTGTGCAGATCCTAACTGGATTATTCCTAGCAATACATTACACATCCGACACAGCC
ACCGCATTCAACTCAGTTACACATATCTGCCGAGATGTAAATTACGGTTGACTACTCCGC
TACCTACACGCCAACGGAGCTTCCATATTTTTCATCTGCCTATATCTCCACATTGGACGA
GGACTATACTATGGATCCTATACATATACAGAAACATGAAACGTAGGAGTTATTCTATTA
TTCGCAGTAATAGCTACTGCCTTTATAGGCTATGTATTACCATGAGGACAAATATCTTTC
TGAGGGGCAACCGTTATCACAAACCTATTATCCGCAATCCCATATATCGGAACAGACCTT
GTAGAATGAATCTGAGGGGGTTTTTCAGTAGACAAAGCCACACTCACCCGATTCTTTGCT
TTCCACTTCTTACTTCCATTTGTCATTGCTGCCATAGTCATAGTTCACCTCTTATTCCTC
CACGAAACAGGATCCAATAACCCTACAGGAATTCCAGCCAACTCAGACATAATCCCATTC
CACCCTTACTATACAATCAAAGATATCCTCGGACTTCTACTAATACTAGCAACATTACTT
ACACTAGTATTATTCTCCCCCGACCTGCTAGGAGACCCCGACAACTACACCCCAGCTAAC
CCACTCAACACACCCCCACACATCAAACCAGAATGATATTTTCTATTTGCCTACGCAATT
CTACGATCAATTCCTAATAAATTAGGAGGTGTACTAGCCCTAGTACTATCTATTCTCATC
CTAATAATTGTACCAATCCTCCACACCTCAAAACAACGAAGCATAACTTTCCGACCCCTA
AGCCAATGCCTTTTCTGATTACTAGTTGCAGACTTACTGACCCTCACATGAATTGGAGGC
CAACCAGTAGAACACCCATATGTAATCATCGGCCAACTAGCGTCTATTCTTTATTTCTCT
ATCATTCTCCTATTCATACCCCTAACAAGCCTAATAGAAAATCACCT-------------

>123
-----------------ATCGCACCCTCTAGTAAAAATTATTAATAGCTCATTCATTGAC
CTCCCCGCCCCATCAAATATCTCATCCTGATGAAACTTCGGATCTCTCCTAGGAATCTGC
TTAGCACTACAAATTCTAACAGGTCTATTCTTAGCCATACACTATACATCAGATACTGCA
ACAGCTTTCAACTCTGTCACCCATATTTGTCGAGACGTAAACTATGGTTGAATTCTACGC
TACCTACACGCAAATGGAGCCTCTATGTTTTTTATCTGCCTATACCTCCATGTAGGACGA
GGTCTTTACTATGGTTCCTACATATATACAGAAACCTGAAACATTGGAGTTATCTTACTA
TTCGCCGTAATAGCAACAGCTTTCATGGGTTACGTACTCCCATGAGGCCAAATGTCCTTC
TGAGGAGCAACCGTAATTACTAACCTACTCTCTGCAATCCCATACATTGGAATAAACCTT
GTAGAATGAATCTGAGGTGGATTCTCTGTTGATAAGGCCACCTTAACCCGATTCTTTGCC
TTTCACTTTCTACTTCCATTTATCATTGCAGCTTTAGTTATAGTTCACCTGTTATTCTTA
CATGAAACAGGATCCAATAATCCAACAGGAATTCCCGCCAACGCAGACATAATCCCCTTT
CACCCCTATTACACAATTAAAGATATTCTTGGCCTACTATTAATAATCACAGCCCTTCTC
ACTCTGGTATTATTCTCCCCTGATTTGCTAGAAGATCCTGACAATTACACACCAGCTAAT
CCACTAAATACCCCTCCCCACATTAAACCAGAGTGATATTTTCTATTTGCATACGCAATT
TTACGGTCAATTCCAAATAAATTGGGAGGAGTACTAGCTCTAGTACTATCAATTCTTATC
TTAATTATTATCCCCCTACTTCACACTTCTAAGCAACGCAGCATGACTTTCCGTCCCTTA
AGCCAATGTCTATTCTGACTATTAACAGCAGACCTCTTTACTCTAACATGAATTGGAGGA
CAACCTGTCGAACATCCATATGTCATCATTGGTCAACTAGCATCAATTCTTTACTTCTCT
ATCATCATTATCCTAATACCACTTACCAGCCTAATAGAAAACCACCTAT-----------

>124
----------------AATCCCACCCTCTATTAAAAACCATCAATAACTCATTTATTGAC
CTACCTGCTCCTTCAAATATCTCCTCCTGATGGAATTTTGGATCCCTACTAGGAATCTGT
CTAGGATTRCAAATCCTAACAGGATTATTCTTAGCTATACACTATACAGCGGACATCGAA
ACAGCCTTCGGCTCCGTATCCCACATTTGCCGAAACGTGAACTATGGATGACTATTACGC
TATCTACATGCTAACGGAGCCTCAATATTCTTTATCTGTCTTTATTTACATATCGGCCGA
GGTCTTTATTATGGATCCTATATATATAAAGAGACCTGAAACGTAGGAATTATTCTTTTA
TTCGCAGTTATAGCAACCGCTTTTCTAGGTTACGTCCTTCCATGAGGACAAATATCTTTC
TGAGGAGCAACCGTGATTACTAACCTATTCTCAGCCATCCCATACATCGGAAAAAATATT
GTTGAATGAATCTGAGGAAGTTATTCAGTAGACAAACCTACCTTGACCCGATTTTTTGCC
TTCCATTTTCTATTCCCCTTTATCATCTCAGCTTTAGTCATAGTTCATCTATTATTCCTC
CACGAAACAGGATCAAATAATCCTATAGGCATTCCATCAAATATAGACATAATCCCATTT
CATCCTTATTATACAATTAAAGATATTCTGGGATTAGTAGTATTCCTCCTAACTCTGCTA
TTCCTAACACTATTCTATCCCGACGCCCTGGGAGAACCTGATAATTATGTACCAGCTGAT
CCAATAGTTACTCCACCCCATATCAAGCCAGAGTGATACTTTCTATTCGCCTATGCAATT
CTACGATCCGTACCCAATAAATTAGGAGGAGTATTAGCACTAGCTTTCTCCATTCTAATT
CTGGTCCTAATACCTCTACTCCACACCTCTAAACAACGCAGCATAGCCTTTCGCCCCTTT
AGCCAATGCCTATTTTGACTTCTAATTATTAACCTCATTACACTAACATGAATCGGCGGC
CAGCCTATCGAACACCCATACATAATTATTGGGCAAGTAGCATCAGTTACATACTTCTTT
ATTATCATTGTATTAATACCACTAGTAAGTTTCATAGAAAACCAC---------------

>125
-----------TCGAAAATCTCATCCCCTAATCAAAATTGTCAATGACGCATTCATTGAC
CTACCGGCTCCATCAAACATCTCCTCTTGATGAAACTTTGGTTCCCTCTTAGGAATCTGC
CTTATAATACAAATTTTAACAGGATTATTCCTAGCTATACACTATACATCAGACACTGCC
ACCGCATTTAACTCAGTTACACATATCTGCCGAGATGTAAACTACGGCTGACTACTACGC
TATCTCCACGCCAACGGAGCATCAATGTTCTTTATCTGCCTATACCTACATGTTGGACGC
GGACTTTATTATGGATCCTACACATACACAGAAACCTGAAACGTAGGAATTATTCTCCTA
TTTGCAGTAATAGCCACCGCCTTCATAGGTTATGTATTACCATGAGGACAAATATCATTC
TGAGGGGCAACAGTAATCACAAACCTACTATCCGCAATCCCCTATATCGGCACTGATCTT
GTAGAATGAATCTGAGGCGGCTTCTCAGTAGATAAAGCCACCCTTACCCGATTTTTCGCA
TTCCATTTCCTACTTCCCTTTATCATTGCAGCCATGGCAATAGTACACCTGCTATTTCTA
CACGAAACTGGATCTAACAACCCTACAGGAATACCAGCTAACTCCGATATAATCCCCTTT
CACCCTTATTACACAATCAAAGACATCCTAGGACTTCTACTAATACTATTAGCCCTACTC
ATACTAGTACTATTTTCCCCTGATCTCCTAGGAGACCCCGACAACTATACTCCAGCCAAC
CCCCTCAACACACCTCCCCATATTAAGCCAGAATGATATTTCCTATTCGCCTACGCAATC
CTACGATCAATCCCAAATAAACTTGGAGGCGTACTAGCCTTAGTACTCTCTATTCTTATC
CTAATAATTGTTCCCATACTACACACCTCCAAACAACGAAGCATAACATTCCGACCCCTT
AGCCAATGCCTCTTCTGACTACTAGTAGCAGACCTATTTACCCTTACATGAATTGGAGGC
CAACCAGTAGAGCACCCTTACATTATCATTGGCCAACTAGCATCAATTCTATACTTCTCA
ATTATCTTTTTATTTATACCTCTAACAAGCCTAATAGAAAATCATCT-------------

>126
-----------------ATCGCACCCTCTAGTAAAAATTATTAATAGCTCATTCATTGAC
CTCCCCGCCCCATCAAATATCTCATCCTGATGAAACTTCGGATCTCTCCTAGGAATCTGC
TTAGCACTACAAATTCTAACAGGTCTATTCTTAGCCATACACTATACATCAGATACTGCA
ACAGCTTTCAACTCTGTCACCCATATTTGTCGAGACGTAAACTATGGTTGAATTCTACGC
TACCTACACGCAAATGGAGCCTCTATGTTTTTTATCTGCCTATACCTCCATGTAGGACGA
GGTCTTTACTATGGTTCCTACATATATACAGAAACCTGAAACATTGGAGTTATCTTACTA
TTCGCCGTAATAGCAACAGCTTTCATGGGTTACGTACTCCCATGAGGCCAAATGTCCTTC
TGAGGAGCAACCGTAATTACTAACCTACTCTCTGCAATCCCATACATTGGAATAAACCTT
GTAGAATGAATCTGAGGTGGATTCTCTGTTGATAAGGCCACCTTAACCCGATTCTTTGCC
TTTCACTTTCTACTTCCATTTATCATTGCAGCTTTAGTTATAGTTCACCTGTTATTCTTA
CATGAAACAGGATCCAATAATCCAACAGGAATTCCCGCCAACGCAGACATAATCCCCTTT
CACCCCTATTACACAATTAAAGATATTCTTGGCCTACTATTAATAATCACAGCCCTTCTC
ACTCTGGTATTATTCTCCCCTGATTTGCTAGAAGATCCTGACAATTACACACCAGCTAAT
CCACTAAATACCCCTCCCCACATTAAACCAGAGTGATATTTTCTATTTGCATACGCAATT
TTACGGTCAATTCCAAATAAATTGGGAGGAGTACTAGCTCTAGTACTATCAATTCTTATC
TTAATTATTATCCCCCTACTTCACACTTCTAAGCAACGCAGCATGACTTTCCGTCCCTTA
AGCCAATGTCTATTCTGACTATTAACAGCAGACCTCTTTACTCTAACATGAATTGGAGGA
CAACCTGTCGAACATCCATATGTCATCATTGGTCAACTAGCATCAATTCTTTACTTCTCT
ATCATCATTATCCTAATACCACTTACCAGCCTAATAGAAAACCACCT-------------

>129
---------ATCCGAAAATCTCATCCCCTAATTAAAATTGTTAACGATGCATTCATCGAC
CTACCAGCTCCATCAAATATTTCTTCTTGATGAAATTTCGGCTCTCTCTTAGGAGTCTGC
CTTATTGTGCAAATCTTAACAGGCTTATTCCTAGCAATACATTACACATCAGACACCGCC
ACAGCCTTCAATTCAGTAACACATATCTGCCGAGACGTCAATTATGGGTGATTACTACGG
TACCTACACGCTAACGGAGCCTCTATATTCTTTATTTGCCTTTATCTCCATGTTGGCCGA
GGATTATACTACGGATCCTATACATATACTGAAACATGAAATGTAGGAATTATCCTCTTA
TTTGCTGTTATAGCCACCGCTTTCATAGGCTATGTCCTACCATGAGGGCAAATATCTTTT
TGAGGAGCAACCGTCATCACAAACCTACTATCTGCAATCCCCTATATTGGAACAGACCTT
GTAGAATGAATTTGAGGAGGCTTTTCAGTAGATAAAGCCACTCTCACTCGATTCTTCGCA
TTCCATTTCTTACTCCCCTTTATCATTGCAGCCATAGCCATAGTCCATCTCCTATTCCTA
CACGAAACAGGATCCAACAATCCCACAGGAATCCCAGCTAACACAGATATAATTCCATTC
CACCCCTACTATACAATCAAAGATGTCTTAGGACTCCTACTAATAATTATAGCCCTACTA
ATATTAGTATTGTTCTCTCCTGACCTACTAGGGGACCCTGACAATTATACCCCAGCCAAC
CCCCTAAACACGCCCCCACATATTAAACCAGAATGATATTTCTTGTTCGCATACGCAATT
CTACGATCAATTCCAAATAAACTAGGAGGAGTATTAGCCTTAGTCCTATCAATTCTTATC
CTAATAATCGTCCCAATTCTCCATACCTCAAAACAACGAAGCATAACTTTCCGACCTCTA
AGCCAATGTCTCTTCTGACTACTAGTAGCAGATCTATTAACTCTAACATGAATCGGAGGC
CAACCAGTAGAACATCCCTATATTATCATCGGCCAATTAGCATCCATTCTATACTTCTCC
ATTATTATTCTATTAATACCCCTAACAAGCTTAATAGAAAATCACCT-------------

>130
-----------------ATCTCACCCCCTAATTAAAATTGTTAACGATGCATTCATCGAC
CTACCAGCTCCATCAAATATTTCTTCTTGATGAAATTTCGGCTCTCTCTTAGGAGTCTGC
CTTATAGTACAAATCTTAACAGGCTTATTCCTAGCAATACATTACACATCAGACACCGCC
ACAGCCTTCAATTCAGTAACACATATCTGCCGAGACGTCAATTATGGATGATTACTACGG
TATCTACACGCTAATGGAGCCTCTATATTCTTTATTTGCCTTTATCTCCATGTTGGCCGA
GGACTATACTACGGATCCTATACATATACTGAAACATGAAATGTAGGAATTATCCTCTTA
TTTGCTGTCATAGCCACCGCCTTCATAGGTTATGTCCTACCATGAGGGCAAATATCTTTT
TGAGGAGCAACTGTCATCACAAACCTACTATCTGCAATCCCCTATATTGGAACAGACCTT
GTAGAATGAATCTGAGGAGGCTTTTCAGTAGATAAAGCCACTCTCACTCGATTCTTCGCA
TTCCATTTCTTACTCCCCTTTATTATTGCAGCTATAGCCATAGTCCATCTCCTATTCCTA
CACGAAACAGGATCTAACAATCCCACAGGAATCCCAGCCAACACAGACATAATCCCATTC
CACCCCTACTATACAATCAAAGATGTCCTAGGACTCCTACTAATAATTATAGCTCTACTA
ATATTAGTATTGTTCTCTCCTGACCTACTAGGAGACCCTGATAATTATACCCCAGCCAAC
CCTCTAAATACACCCCCACATATTAAACCAGAATGATATTTCTTGTTCGCATACGCAATT
CTACGATCAATTCCAAATAAACTAGGAGGAGTACTAGCCTTAGTCCTATCAATTCTTATT
CTAATAATTGTCCCAATTCTTCATACCTCAAAACAACGAAGCATAACTTTCCGACCTCTC
AGCCAATGTCTCTTCTGATTATTAGTAGCAGATCTATTAACCTTAACATGAATCGGAGGC
CAACCAGTAGAACACCCCTATATTATCATCGGCCAATTAGCATCCATTCTATATTTCTCC
ATTATTATTCTACTAATACCCCTAACAAGTCTAATAGAAAATCAC---------------

>133
-----------------ATCGCACCCTCTAGTAAAAATTATTAATAGCTCATTCATTGAC
CTCCCCGCCCCATCAAATATCTCATCCTGATGAAACTTCGGATCTCTCCTAGGAATCTGC
TTAGCACTACAAATTCTAACAGGTCTATTCTTAGCCATACACTATACATCAGATACTGCA
ACAGCTTTCAACTCTGTCACCCATATTTGTCGAGACGTAAACTATGGTTGAATTCTACGC
TACCTACACGCAAATGGAGCCTCTATGTTTTTTATCTGCCTATACCTCCATGTAGGACGA
GGTCTTTACTATGGTTCCTACATATATACAGAAACCTGAAACATTGGAGTTATCTTACTA
TTCGCCGTAATAGCAACAGCTTTCATGGGTTACGTACTCCCATGAGGCCAAATGTCCTTC
TGAGGAGCAACCGTAATTACTAACCTACTCTCTGCAATCCCATACATTGGAATAAACCTT
GTAGAATGAATCTGAGGTGGATTCTCTGTTGATAAGGCCACCTTAACCCGATTCTTTGCC
TTTCACTTTCTACTTCCATTTATCATTGCAGCTTTAGTTATAGTTCACCTGTTATTCTTA
CATGAAACAGGATCCAATAATCCAACAGGAATTCCCGCCAACGCAGACATAATCCCCTTT
CACCCCTATTACACAATTAAAGATATTCTTGGCCTACTATTAATAATCACAGCCCTTCTC
ACTCTGGTATTATTCTCCCCTGATTTGCTAGAAGATCCTGACAATTACACACCAGCTAAT
CCACTAAATACCCCTCCCCACATTAAACCAGAGTGATATTTTCTATTTGCATACGCAATT
TTACGGTCAATTCCAAATAAATTGGGAGGAGTACTAGCTCTAGTACTATCAATTCTTATC
TTAATTATTATCCCCCTACTTCACACTTCTAAGCAACGCAGCATGACTTTCCGTCCCTTA
AGCCAATGTCTATTCTGACTATTAACAGCAGACCTCTTTACTCTAACATGAATTGGAGGA
CAACCTGTCGAACATCCATATGTCATCATTGGTCAACTAGCATCAATTCTTTACTTCTCT
ATCATCATTATCCTAATACCACTTACCAGCCTAATAGAAAACCAC---------------

>134
ATGACCAACCTCCGAAAGTCTCACCCCCTGCTAAAAATTATTAACAACTCATTTATTGAC
CTACCCGCTCCCTCAAACATCTCAGCATGATGAAATTTTGGGTCTCTACTAGGAATTTGC
TTAGCTCTACAAATCCTGACAGGACTATTTCTAGCTATACATTATACATCAGACACCGCA
ACAGCCTTCATCTCCGTCACCCATATTTGCCGAGATGTAAATTATGGATGAGTACTACGT
TATCTTCACGCTAACGGCGCTTCTATATTTTTTATTTGCCTTTATCTACACGTAGGTCGA
GGCCTCTATTATGGATCATACTTATACAAAGAGACATGGAACATAGGAGTAATCTTATTA
TTTGCCGTTATGGCAACCGCCTTTATAGGATACGTACTCCCATGAGGACAAATATCCTTC
TGAGGAGCAACCGTGATTACCAATTTATTATCCGCAATTCCCTATATCGGAACAGAACTT
GTAGAATGGATCTGAGGCGGCTTCTCAGTAGACAAAGCTACCCTAACTCGATTTTTCGCC
TTCCATTTTCTACTCCCTTTTATTATTTCAGCTATAGTTATAGTTCACCTTTTATTTTTA
CACGAAACTGGATCCAATAACCCAACAGGCATTCCATCAAACGCTGATATAATCCCCTTT
CACCCTTATTACACAATTAAAGATATTMTAGGACTATTTATAATAATCACCGCACTTCTG
ACCCTGGTATTATTTGCCCCCGATATATTAGGAGACCCTGATAATTATATACCAGCCAAT
CCACTTAACACACCACCCCATATTAAACCCGAGTGATATTTTCTATTTGCATACGCCATC
CTACGATCTATCCCTAATAAACTAGGAGGAGTATTAGCACTAGTTGCCTCAATTTTAATC
TTAATCATTATTCCCATATTACATACCTCTAAACAACGTAGCATAACCTTCCGCCCTATT
AGTCAATGCCTATTCTGATTGCTTACAGCTGATCTACTAACCTTAACATGAATTGGAGGC
CAACCAGTTGAACACCCATATGTAATCATTGGACAACTAGCATCAATCCTGTATTTCACT
ATTATTATCGTATTAATACCACTCATTGGTCTTATAGAAAATCATCTATTAAAATGAAGA

>140
ATGACCAACCTCCGAAAATCTCACCCCCTGCTAAAAATTATTAACAACTCATTTATTGAC
CTACCCGCTCCCTCAAACATCTCAGCATGATGAAATTTTGGGTCTCTACTAGGAATTTGC
TTAGCTCTACAAATCCTGACAGGACTATTTCTAGCTATACATTATACATCAGACACCGCA
ACAGCCTTCATCTCCGTCACCCATATTTGCCGAGATGTAAATTATGGATGAGTACTACGT
TATCTTCACGCTAACGGCGCTTCTATATTTTTTATTTGCCTTTATCTACACGTAGGTCGA
GGCCTCTATTATGGATCATACTTATACAAAGAGACATGGAACATAGGAGTAATCTTATTA
TTTGCCGTTATGGCAACCGCCTTTATAGGATACGTACTCCCATGAGGACAAATATCCTTC
TGAGGAGCAACCGTGATTACCAATTTATTATCCGCAATTCCCTATATCGGAACAGAACTT
GTAGAATGGATCTGAGGCGGCTTCTCAGTAGACAAAGCTACCCTAACTCGATTTTTCGCC
TTCCATTTTCTACTCCCTTTTATTATTTCAGCTATAGTTATAGTTCACCTTTTATTTTTA
CACGAAACTGGATCCAATAACCCAACAGGCATTCCATCAAACGCT---------------
----------------------ATATTCTAGGACTATTTATAATAATCACCGCACTTCTG
ACCCTGGTATTATTTGCNNNNGATATATTAGGAGACCCTGATAATTATATACCAGCCAAT
CCACTTAACACACCACCCCATATTAAACCCGAGTGATATTTTCTATTTGCATACGCCATC
CTACGATCTATCCCTAATAAACTAGGAGGAGTATTAGCACTAGTTGCCTCAATTTTAATC
TTAATCATTATTCCCATATTACATACCTCTAAACAACGTAGCATAACCTTCCGCCCTATT
AGTCAATGCCTATTCTGATTGCTTACAGCTGATTTACTAACCTTAACATGAATTGGAGGC
CAACCAGTTGAACACCCATATGTAATCATTGGACAACTAGCATCAATCCTGTATTTCACT
ATTATTATCGTATTAATACCACTCATTGGTCTTATAGAAAATCATCTATTAAAATGAAGA

>142
ATGACCAACCTCCGAAAATCTCACCCCCTGCTAAAAATTATTAACAACTCATTTATTGAC
CTACCCGCTCCCTCAAACATCTCAGCATGATGAAATTTCGGGTCTCTACTAGGAATTTGC
TTAGCTCTACAAATCCTGACAGGACTATTTCTAGCTATACATTATACATCAGACACCGCA
ACAGCCTTCATCTCCGTCACCCATATTTGCCGAGATGTAAATTATGGATGAGTACTACGT
TATCTTCACGCTAACGGCGCTTCTATATTTTTTATTTGCCTTTATCTACACGTAGGTCGA
GGCCTCTATTATGGATCATACTTATACAAAGAGACATGGAACATAGGAGTAATCTTATTA
TTTGCCGTTATGGCAACCGCCTTTATAGGATACGTACTCCCATGAGGACAAATATCCTTC
TGAGGAGCAACCGTGATTACCAATTTATTATCCGCAATTCCCTATATCGGAACAGAACTT
GTAGAATGGATCTGAGGCGGCTTCTCAGTAGACAAAGCTACCCTAACTCGATTTTTCGCC
TTCCATTTTCTACTCCCTTTTATTATTTCAGCTATAGTTATAGTTCACCTTTTATTTTTA
CACGAAACTGGATCCAATAACCCAACAGGCATTCCATCAAACGCTGATATAATCCCCTTT
CACCCTTATTACACAATTAAAGATATTCTAGGACTATTTATAATAATCACCGCACTTCTG
ACCCTGGTATTATTTGCCCCCGATATATTAGGAGACCCTGATAATTATATACCAGCCAAT
CCACTTAACACACCACCCCATATTAACCCCGAGTGATATTTTCTATTCGCATACCCCATC
CTACGATCTATCCCTAATAAACTAGGAGGAGTATTAGCACTAGTCGCCTCAATTTTAATC
TTAATCATTATTCCCATATTACATACCTCTAAACAACGTAGCATAACCTTCCGCCCTATT
AGTCAATGCCTATTCTGATTGCTTACAGCTGATTTAATAACCTTAACATGAATTGGAGGC
CAACCAGTTGAACACCCATATGTAATCATTGGACAACTAGCATCAATCCTGTATTTCACT
ATTATTATCGTATTAATACCACTCATTGGTCTTATAGAAAATCATCTATTAAAATGAAGA

>144
-------------GAAAATCGCACCCTCTAGTAAAAATTATTAATAGCTCATTCATTGAC
CTCCCCGCCCCATCAAATATCTCATCCTGATGAAACTTCGGATCTCTCCTAGGAATCTGC
TTAGCACTACAAATTCTAACAGGTCTATTCTTAGCCATACACTATACATCAGATACTGCA
ACAGCTTTCAACTCTGTCACCCATATTTGTCGAGACGTAAACTATGGTTGAATTCTACGC
TACCTACACGCAAATGGAGCCTCTATGTTTTTTATCTGCCTATACCTCCATGTAGGACGA
GGTCTTTACTATGGTTCCTACATATATACAGAAACCTGAAACATTGGAGTTATCTTACTA
TTCGCCGTAATAGCAACAGCTTTCATGGGTTACGTACTCCCATGAGGCCAAATGTCCTTC
TGAGGAGCAACCGTAATTACTAACCTACTCTCTGCAATCCCATACATTGGAATAAACCTT
GTAGAATGAATCTGAGGTGGATTCTCTGTTGATAAGGCCACCTTAACCCGATTCTTTGCC
TTTCACTTTCTACTTCCATTTATCATTGCAGCTTTAGTTATAGTTCACCTGTTATTCTTA
CATGAAACAGGATCCAATAATCCAACAGGAATTCCCGCCAACGCAGACATAATCCCCTTT
CACCCCTATTACACAATTAAAGATATTCTTGGCCTACTATTAATAATCACAGCCCTTCTC
ACTCTGGTATTATTCTCCCCTGATTTGCTAGAAGATCCTGACAATTACACACCAGCTAAT
CCACTAAATACCCCTCCCCACATTAAACCAGAGTGATATTTTCTATTTGCATACGCAATT
TTACGGTCAATTCCAAATAAATTGGGAGGAGTACTAGCTCTAGTACTATCAATTCTTATC
TTAATTATTATCCCCCTACTTCACACTTCTAAGCAACGCAGCATGACTTTCCGTCCCTTA
AGCCAATGTCTATTCTGACTATTAACAGCAGACCTCTTTACTCTAACATGAATTGGAGGA
CAACCTGTCGAACATCCATATGTCATCATTGGTCAACTAGCATCAATTCTTTACTTCTCT
ATCATCATTATCCTAATACCACTTACCAGCCTAATAGAAAACCACCTCGACTA-------

>145
-------------GAAAATCTCATCCCCTAATCAAAATTGTCAATGACGCATTCATTGAC
CTACCGGCTCCATCAAACATCTCCTCTTGATGAAACTTTGGTTCCCTCTTAGGAATCTGC
CTTATAATACAAATTTTAACAGGATTATTCCTAGCTATACACTATACATCAGACACTGCC
ACCGCATTTAACTCAGTTACACATATCTGCCGAGATGTAAACTACGGCTGACTACTACGC
TATCTCCACGCCAACGGAGCATCAATGTTCTTTATCTGCCTATACCTACATGTTGGACGC
GGACTTTATTATGGATCCTACACATACACAGAAACCTGAAACGTAGGAATTATTCTCCTA
TTTGCAGTAATAGCCACCGCCTTCATAGGTTATGTATTACCATGAGGACAAATATCATTC
TGAGGGGCAACAGTAATCACAAACCTACTATCCGCAATCCCCTATATCGGCACTGATCTT
GTAGAATGAATCTGAGGCGGCTTCTCAGTAGATAAAGCCACCCTTACCCGATTTTTTGCA
TTCCATTTCCTACTTCCCTTTATCATTGCAGCCATGGCAATAGTACACCTGCTATTTCTA
CACGAAACTGGATCTAACAACCCTACAGGAATACCAGCTAACTCCGATATAATCCCCTTT
CACCCTTATTACACAATCAAAGACATCCTAGGACTTCTACTAATACTATTAGCCCTACTC
ATACTAGTACTATTTTCCCCTGATCTCCTAGGAGACCCCGACAACTATACTCCAGCCAAC
CCCCTCAACACACCTCCCCATATTAAGCCAGAATGATATTTCCTATTCGCCTACGCAATC
CTACGATCAATCCCAAATAAACTTGGAGGCGTACTAGCCTTAGTWCTCTCTATTCTTATC
CTAATAATTGTTCCCATACTACACACCTCCAAACAACGAAGCATAACATTCCGACCCCTT
AGCCAATGCCTCTTCTGACTACTAGTAGCAGACCTATTTACCCTTACATGAATTGGAGGC
CAACCAGTAGAGCACCCTTACATTATCATTGGCCAACTAGCATCAATTCTATACTTCTCA
ATTATCTTATTATTTATACCTCTAACAAGCCTAATAGAAAATCATCT-------------

>146
------------------------------------------------------------
---------------------------------------GGATCCCTCTTAGGAATCTGT
CTTGCCATACAAATCCTAACAGGATTATTCCTAGCAATACATTACACATCAGACACCGCC
ACCGCATTCAATTCAGTCACCCACATCTGCCGAGACGTCAATTATGGATGACTCCTCCGC
TATCTACACGCCAATGGAGCTTCCATATTCTTTATCTGCTTATATCTCCACGTTGGACGT
GGCCTATATTACGGATCATACACATATACAGAAACATGAAATGTAGGTATTATCCTCCTA
TTCGCAGTAATAGCCACAGCCTTCATAGGCTACGTACTACCATGAGGACAAATATCATTT
TGAGGAGCAACCGTAATCACAAACCTCCTCTCTGCAATCCCATACATCGGAACTGACCTT
GTCGAATGAATCTGAGGAGGGTTCTCAGTAGACAAAGCAACCCTCACCCGATTTTTTGCC
TTTCACTTCTTACTTCCTTTTATTATTGCCGCAATAGTAATGGTACACCTCCTATTCTTA
CACGAAACTGGATCCAACAATCCCACAGGAATTCCAGCTAACTCTGACATAATCCCATTC
CACCCATACTACACAATCAAAGACATTCTAGGACTTCTACTAATACTAACAGCATTACTC
ATACTAGTATTATTCTCCCCTGATCTACTAGGTGACCCCGACAATTACACCCCAGCTAAT
CCACTAAACACACCCCCTCATATTAAACCAGAGTGATATTTCCTATTCGCCTACGCAATC
TTACGATCAATCCCCAACAAACTAGGAGGCGTCCTAGCCCTAGTGTTATCCATCCTCATC
CTAATGATTGTACCAATTCTCCACACCTCCAAACAACGAAGCATAACCTTTCGACCCCTC
AGCCAATGCCTTTTCTGACTATTAGTAGCAGACCTGCTCACCCTTACATGAATCGGCGGC
CAACCAGTGGAACACCCATACATCATCATTGGGCAA------------------------
------------------------------------------------------------

>148
-----------------ATCGCACCCTCTAGTAAAAATTATTAATAGCTCATTCATTGAC
CTCCCCGCCCCATCAAATATCTCATCCTGATGAAACTTCGGATCTCTCCTAGGAATCTGC
TTAGCACTACAAATTCTAACAGGTCTATTCTTAGCCATACACTATACATCAGATACTGCA
ACAGCTTTCAACTCTGTCACCCATATTTGTCGAGACGTAAACTATGGTTGAATTCTACGC
TACCTACACGCAAATGGAGCCTCTATGTTTTTTATCTGCCTATACCTCCATGTAGGACGA
GGTCTTTACTATGGTTCCTACATATATACAGAAACCTGAAACATTGGAGTTATCCTACTA
TTCGCCGTAATAGCAACAGCTTTCATGGGTTACGTACTCCCATGAGGCCAAATGTCCTTC
TGAGGAGCAACCGTAATTACTAACCTACTCTCTGCAATCCCATACATTGGAACAAACCTT
GTAGAATGAATCTGAGGTGGATTCTCTGTTGATAAGGCCACCTTAACCCGATTCTTTGCC
TTTCACTTTCTACTTCCATTTATCATTGCAGCTTTAGTTATAGTTCATCTGTTATTCTTA
CATGAAACAGGATCCAATAATCCAACAGGAATTCCCGCCAACACAGACATAATCCCCTTT
CACCCCTATTACACAATTAAAGATATTCTTGGCCTACTATTAATAATCACAGCCCTTCTC
ACTCTGGTATTATTCTCCCCTGATTTGCTAGGAGATCCTGACAATTACACACCAGCTAAT
CCACTAAATACCCCTCCCCACATTAAACCAGAGTGATATTTTCTATTTGCATACGCAATT
TTACGGTCAATTCCAAATAAATTGGGAGGAGTACTAGCTCTAGTAATATCAATTCTTATC
TTAATTATTATCCCCCTACTTCACACTTCTAAGCAACGCAGCATGACTTTCCGTCCCTTA
AGCCAATGTCTATTCTGACTATTAACAGCAGACCTCTTTACTCTAACATGAATTGGAGGA
CAACCTGTCGAACATCCATATGTCATCATTGGTCAACTAGCATCAATTCTTTACTTCTCT
ATCATCATTATCCTAATACCACTTACCAGCCTAATAGAAAACCACCT-------------

>151
-----------------ATCTCACCCCTTAATCAAAATCATCAATGACGCATTCATTGAC
CTTCCAGCCCCATCAAATATCTCCTCTTGATGAAACTTCGGATCCCTCTTAGGAATCTGT
CTTGCCATACAAATCCTAACAGGATTATTCCTAGCAATACATTACACATCAGACACCGCC
ACCGCATTCAATTCAGTCACCCACATCTGCCGAGACGTCAATTATGGATGACTCCTCCGC
TATCTACACGCCAATGGAGCTTCCATATTCTTTATCTGCTTATATCTCCACGTTGGACGT
GGCCTATATTACGGATCATACACATATACAGAAACATGAAATGTAGGTATTATCCTCCTA
TTCGCAGTAATAGCCACAGCCTTCATAGGCTACGTACTACCATGAGGACAAATATCATTT
TGAGGAGCAACCGTAATCACAAACCTCCTCTCTGCAATCCCATACATCGGAACTGACCTT
GTCGAATGAATCTGAGGAGGGTTCTCAGTAGACAAAGCAACCCTCACCCGATTTTTTGCC
TTTCACTTCTTACTTCCTTTTATTATTGCCGCAATAGTAATGGTACACCTCCTATTCTTA
CACGAAACTGGATCCAACAATCCCACAGGAATTCCAGCTAACTCTGACATAATCCCATTC
CACCCATACTACACAATCAAAGACATTCTAGGACTTCTACTAATACTAACAGCATTACTC
ATACTAGTATTATTCTCCCCTGATCTACTAGGTGACCCCGACAATTACACCCCAGCTAAT
CCACTAAACACACCCCCTCATATTAAACCAGAGTGATATTTCCTATTCGCCTACGCAATC
TTACGATCAATCCCCAACAAACTAGGAGGCGTCCTAGCCCTAGTGTTATCCATCCTCATC
CTAATGATTGTACCAATTCTCCACACCTCCAAACAACGAAGCATAACCTTTCGACCCCTC
AGCCAATGCCTTTTCTGACTATTAGTAGCAGACCTGCTCACCCTTACATGAATCGGCGGC
CAACCAGTGGAACACCCATACATCATCATTGGGCAACTAGCATCTATTCTATATTTCTCC
ATCATCCTCTTACTTATACCCCTGACAAGCCTTATAGAAAACCAC---------------

>153
-----------------ATCTCACCCCTTAATCAAAATCATCAATGACGCATTCATTGAC
CTTCCAGCTCCATCAAATATCTCCTCTTGATGAAACTTTGGATCCCTCTTAGGGATCTGT
CTTGCCATACAAATCCTAACAGGATTATTCCTAGCAATACATTACACATCAGACACCGCA
ACCGCATTCAACTCAGTCACTCACATCTGCCGAGACGTCAATTATGGGTGACTCCTCCGC
TATCTACACGCCAATGGAGCTTCCATATTCTTTATCTGCTTATATCTCCACGTTGGACGT
GGCCTATATTACGGATCATACACATATACAGAAACATGAAACGTAGGTATTATCCTTCTA
TTCGCAGTAATAGCCACAGCCTTCATAGGCTACGTACTACCATGAGGACAAATATCATTT
TGAGGGGCAACCGTAATCACAAACCTCCTCTCTGCAATCCCATACATCGGAACTGACCTT
GTCGAATGAATCTGAGGAGGATTCTCAGTAGACAAAGCAACCCTCACCCGTTTTTTTGCC
TTTCACTTCTTACTTCCCTTTATCATTGCCGCAATAGTAATGGTGCACCTCCTATTCTTA
CACGAAACTGGATCCAATAACCCCACAGGAATTCCAGCTAACTCTGACATAATCCCATTC
CACCCATACTACACAATCAAAGACATTCTAGGACTCCTACTAATATTAACAGCATTGCTC
ATACTAGTATTATTCTCCCCTGACCTACTAGGCGACCCCGATAATTACACCCCAGCTAAC
CCACTAAACACACCCCCTCATATCAAACCAGAATGATACTTCCTATTCGCTTACGCAATC
CTACGATCAATCCCCAACAAACTAGGAGGCGTCCTAGCCCTAGTATTATCCATCCTCATC
CTAATGATTGTCCCAATTCTCCACACCTCCAAACAACGAAGCATAACCTTTCGACCCCTC
AGCCAATGCCTTTTTTGACTATTAGTAGCAGACCTACTCACCCTCACATGAATCGGCGGC
CAACCAGTAGAACACCCCTACATCATTATCGGACAACTAGCATCAATTCTATACTTCTCC
ATTATCCTCTTACTTATACCCCTAACAAGCCTCATAGAAAACCAC---------------

>154
---------ATACGAAAATCGCACCCTCTAGTAAAAATTATTAATAGCTCATTCATTGAC
CTCCCCGCCCCATCAAATATCTCATCCTGATGAAACTTCGGATCTCTCCTAGGAATCTGC
TTAGCACTACAAATTCTAACAGGTCTATTCTTAGCCATACACTATACATCAGATACTGCA
ACAGCTTTCAACTCTGTCACCCATATTTGTCGAGACGTAAACTATGGTTGAATTCTACGC
TACCTACACGCAAATGGAGCCTCTATGTTTTTTATCTGCCTATACCTCCATGTAGGACGA
GGTCTTTACTATGGTTCCTACATATATACAGAAACCTGAAACATTGGAGTTATCCTACTA
TTCGCCGTAATAGCAACAGCTTTCATGGGTTACGTACTCCCATGAGGCCAAATGTCCTTC
TGAGGAGCAACCGTAATTACTAACCTACTCTCTGCAATCCCATACATTGGAACAAACCTT
GTAGAATGAATCTGAGGTGGATTCTCTGTTGATAAGGCCACCTTAACCCGATTCTTTGCC
TTTCACTTTCTACTTCCATTTATCATTGCAGCTTTAGTTATAGTTCATCTGTTATTCTTA
CATGAAACAGGATCCAATAATCCAACAGGAATTCCCGCCAACGCAGACATAATCCCCTTT
CACCCCTATTACACAATTAAAGATATTCTTGGCCTACTATTAATAATCACAGCCCTTCTC
ACTCTGGTATTATTCTCCCCTGATTTGCTAGGAGATCCTGACAATTACACACCAGCTAAT
CCACTAAATACCCCTCCCCACATTAAACCAGAGTGATATTTTCTATTTGCATACGCAATT
TTACGGTCAATTCCAAATAAATTGGGAGGAGTACTAGCTCTAGTACTATCAATTCTTATC
TTAATTATTATCCCCCTACTTCACACTTCTAAGCAACGCAGCATGACTTTCCGTCCCTTA
AGCCAATGTCTATTCTGACTATTAACAGCAGACCTCTTTACTCTAACATGAATTGGAGGA
CAACCTGTCGAACATCCATATGTCATCATTGGTCAACTAGCATCAATTCTTTACTTCTCT
ATCATCATTATCCTAATACCACTTACCAGCCTAATAGAAAACCACCTCGAC---------

>155
------------CGAAAATCGCACCCTCTAGTAAAAATTATTAATAGCTCATTCATTGAC
CTCCCCGCCCCATCAAATATCTCATCCTGATGAAACTTCGGATCTCTCCTAGGAATCTGC
TTAGCACTACAAATTCTAACAGGTCTATTCTTAGCCATACACTATACATCAGATACTGCA
ACAGCTTTCAACTCTGTCACCCATATTTGTCGAGACGTAAACTATGGTTGAATTCTACGC
TACCTACACGCAAATGGAGCCTCTATGTTTTTTATCTGCCTATACCTCCATGTAGGACGA
GGTCTTTACTATGGTTCCTACATATATACAGAAACCTGAAACATTGGAGTTATCCTACTA
TTCGCCGTAATAGCAACAGCTTTCATGGGTTACGTACTCCCATGAGGCCAAATGTCCTTC
TGAGGAGCAACCGTAATTACTAACCTACTCTCTGCAATCCCATACATTGGAACAAACCTT
GTAGAATGAATCTGAGGTGGATTCTCTGTTGATAAGGCCACCTTAACCCGATTCTTTGCC
TTTCACTTTCTACTTCCATTTATCATTGCAGCTTTAGTTATAGTTCATCTGTTATTCTTA
CATGAAACAGGATCCAATAATCCAACAGGAATTCCCGCCAACGCAGACATAATCCCCTTT
CACCCCTATTACACAATTAAAGATATTCTTGGCCTACTATTAATAATCACAGCCCTTCTC
ACTCTGGTATTATTCTCCCCTGATTTGCTAGGAGATCCTGACAATTACACACCAGCTAAT
CCACTAAATACCCCTCCCCACATTAAACCAGAGTGATATTTTCTATTTGCATACGCAATT
TTACGGTCAATTCCAAATAAATTGGGAGGAGTACTAGCTCTAGTACTATCAATTCTTATC
TTAATTATTATCCCCCTACTTCACACTTCTAAGCAACGCAGCATGACTTTCCGTCCCTTA
AGCCAATGTCTATTCTGACTATTAACAGCAGACCTCTTTACTCTAACATGAATTGGAGGA
CAACCTGTCGAACATCCATATGTCATCATTGGTCAACTAGCATCAATTCTTTACTTCTCT
ATCATCATTATCCTAATACCACTTACCAGCCTAATAGAAAACCACC--------------

>156
-----------ACGAAAATCGCACCCTCTAGTAAAAATTATTAATAGCTCATTCATTGAC
CTCCCCGCCCCATCAAATATCTCATCCTGATGAAACTTCGGATCTCTCCTAGGAATCTGC
TTAGCACTACAAATTCTAACAGGTCTATTCTTAGCCATACACTATACATCAGATACTGCA
ACAGCTTTCAACTCTGTCACCCATATTTGTCGAGACGTAAACTATGGTTGAATTCTACGC
TACCTACACGCAAATGGAGCCTCTATGTTTTTTATCTGCCTATACCTCCATGTAGGACGA
GGTCTTTACTATGGTTCCTACATATATACAGAAACCTGAAACATTGGAGTTATCTTACTA
TTCGCCGTAATAGCAACAGCTTTCATGGGTTACGTACTCCCATGAGGCCAAATGTCCTTC
TGAGGAGCAACCGTAATTACTAACCTACTCTCTGCAATCCCATACATTGGAATAAACCTT
GTAGAATGAATCTGAGGTGGATTCTCTGTTGATAAGGCCACCTTAACCCGATTCTTTGCC
TTTCACTTTCTACTTCCATTTATCATTGCAGCTTTAGTTATAGTTCACCTGTTATTCTTA
CATGAAACAGGATCCAATAATCCAACAGGAATTCCCGCCAACGCAGACATAATCCCCTTT
CACCCTTATTACACAATTAAAGATATTCTTGGCCTACTATTAATAATCACAGCCCTTCTC
ACTCTGGTATTATTCTCCCCTGATTTGCTAGGAGATCCTGACAATTACACACCAGCTAAT
CCACTAAATACCCCTCCCCACATTAAACCAGAGTGATATTTTCTATTTGCATACGCAATT
TTACGGTCAATTCCAAATAAATTGGGAGGAGTACTAGCTCTAGTACTATCAATTCTTATC
TTAATTATTATCCCCCTACTTCACACTTCTAAGCAACGCAGCATGACTTTCCGTCCCTTA
AGCCAATGTCTATTCTGACTATTAACAGCAGACCTCTTTACTCTAACATGAATTGGAGGA
CAACCTGTCGAACATCCATATGTCATCATTGGTCAACTAGCATCAATTCTTTACTTCTCT
ATCATCATTATCCTAATACCACTTACCAGCCTAATAGAAAACCACC--------------

>159
------------------TCGCACCCTCTAGTAAAAATTATTAATAGCTCATTCATTGAC
CTCCCCGCCCCATCAAATATCTCATCCTGATGAAACTTCGGATCTCTCCTAGGAATCTGC
TTAGCACTACAAATTCTAACAGGTCTATTCTTAGCCATACACTATACATCAGATACTGCA
ACAGCTTTCAACTCTGTCACCCATATTTGTCGAGACGTAAACTATGGTTGAATTCTACGC
TACCTACACGCAAATGGAGCCTCTATGTTTTTTATCTGCCTATACCTCCATGTAGGACGA
GGTCTTTACTATGGTTCCTACATATATACAGAAACCTGAAACATTGGAGTTATCCTACTA
TTCGCCGTAATAGCAACAGCTTTCATGGGTTACGTACTCCCATGAGGCCAAATGTCCTTC
TGAGGAGCAACCGTAATTACTAACCTACTCTCTGCAATCCCATACATTGGAACAAACCTT
GTAGAATGAATCTGAGGTGGATTCTCTGTTGATAAGGCCACCTTAACCCGATTCTTTGCC
TTTCACTTTCTACTTCCATTTATCATTGCAGCTTTAGTTATAGTTCATCTGTTATTCTTA
CATGAAACAGGATCCAATAATCCAACAGGAATTCCCGCCAACACAGACATAATCCCCTTT
CACCCCTATTACACAATTAAAGATATTCTTGGCCTACTATTAATAATCACAGCCCTTCTC
ACTCTGGTATTATTCTCCCCTGATTTGCTAGGAGATCCTGACAATTACACACCAGCTAAT
CCACTAAATACCCCTCCCCACATTAAACCAGAGTGATATTTTCTATTTGCATACGCAATT
TTACGGTCAATTCCAAATAAATTGGGAGGAGTACTAGCTCTAGTAATATCAATTCTTATC
TTAATTATTATCCCCCTACTTCACACTTCTAAGCAACGCAGCATGACTTTCCGTCCCTTA
AGCCAATGTCTATTCTGACTATTAACAGCAGACCTCTTTACTCTAACATGAATTGGAGGA
CAACCTGTCGAACATCCATATGTCATCATTGGTCAACTAGCATCAATTCTTTACTTCTCT
ATCATCATTATCCTAATACCACTTACCAGCCTAATAGAAAACCAC---------------

>177
-------------CGAAATCTCACCCCCTAATTAAAATTGTTAACGATGCATTCATCGAC
CTACCAGCTCCATCAAATATTTCTTCTTGATGAAATTTCGGCTCTCTCTTAGGAGTCTGC
CTTATAGTGCAAATCTTAACAGGCTTATTCCTAGCAATACATTACACATCAGACACCGCC
ACAGCCTTCAATTCAGTAACACATATCTGCCGAGACGTCAACTATGGATGATTACTACGG
TACCTACACGCTAACGGAGCCTCTATATTCTTTATTTGCCTTTATCTCCATGTTGGCCGA
GGATTATATTATGGATCCTATACATATACTGAAACATGAAATGTAGGAATTATCCTTCTA
TTTGCTGTCATAGCCACCGCCTTCATAGGCTATGTCCTACCATGAGGACAAATATCTTTT
TGAGGAGCAACTGTCATCACAAATCTACTATCTGCAATCCCCTATATTGGAACAGACCTT
GTAGAATGAATCTGAGGAGGCTTTTCAGTAGATAAAGCCACTCTCACTCGATTCTTCGCA
TTCCATTTCTTACTCCCCTTTATTATCGCAGCCATAGCCATAGTCCATCTACTATTCCTA
CACGAAACAGGATCCAACAACCCCACAGGAATCCCAGCTAACACAGATATAATTCCATTC
CACCCCTACTATACAATTAAAGATGTCCTAGGACTACTACTAATAATTATAGCCCTACTA
ATATTAGTATTGTTCTCTCCTGACTTACTAGGGGACCCTGACAATTATACTCCAGCCAAC
CCCCTAAACACACCCCCACATATTAAACCAGAATGATACTTCTTGTTCGCATACGCAATT
CTACGATCAATTCCAAATAAACTAGGAGGAGTACTAGCTTTAGTCCTATCAATTCTTATC
CTAATAATTGTCCCAATTCTCCATACCTCAAAACAACGAAGCATAACTTTCCGACCTCTG
AGCCAATGTCTCTTCTGATTATTAGTAGCAGATTTATTAACTCTAACATGAATCGGAGGC
CAACCAGTAGAACATCCCTATATTATCATCGGCCAATTAGCATCCATTCTATACTTCTCC
ATTATTATTCTATTAATACCACTAACAAGTNNAANAGAAAATCATCT-------------

>190
-----------------ATCTCACCCCCTAATTAAAATTGTTAACGATGCATTCATCGAC
CTACCAGCTCCATCAAATATTTCTTCTTGATGAAATTTCGGCTCTCTCTTAGGAGTCTGC
CTTATAGTGCAAATCTTAACAGGCTTATTCCTAGCAATACATTACACATCAGACACCGCC
ACAGCCTTCAATTCAGTAACACATATCTGCCGAGACGTCAACTATGGATGATTACTACGG
TACCTACACGCTAACGGAGCCTCTATATTCTTTATTTGCCTTTATCTCCATGTTGGCCGA
GGACTATATTATGGATCCTATACATATACTGAAACATGAAATGTAGGAATTATCCTTTTA
TTTGCTGTCATAGCCACCGCCTTCATAGGCTATGTCCTACCATGAGGACAAATATCTTTT
TGAGGAGCAACTGTCATCACAAATCTACTATCTGCAATCCCCTATATTGGAACAGACCTT
GTAGAATGAATCTGAGGAGGCTTTTCAGTAGATAAAGCCACTCTCACTCGATTCTTCGCA
TTCCATTTCTTACTCCCCTTTATCATCGCAGCCATAGCTATAGTCCATCTCCTATTCCTA
CACGAAACAGGATCCAACAACCCCACAGGAATCCCAGCTAACACAGATATAATTCCATTC
CACCCCTACTATACAATTAAAGATGTCCTAGGACTCCTACTAATAATTATAGCCCTACTA
ATATTAGTATTGTTCTCTCCTGACTTACTAGGGGACCCTGACAATTATACTCCAGCCAAC
CCCCTAAACACACCCCCACATATTAAACCAGAATGATACTTCTTATTCGCATACGCAATT
CTACGATCGATTCCAAATAAACTAGGAGGAGTACTAGCTTTAGTCCTATCAATTCTTATC
CTAATAATTGTCCCAATTCTCCATACCTCAAAACAACGAAGCATAACTTTCCGACCTCTG
AGCCAATGTCTCTTCTGATTATTAGTAGCAGATTTATTAACTCTAACATGAATCGGAGGC
CAACCAGTAGAACATCCCTATATTATCATCGGCCAATTAGCATCCATTCTATACTTCTCC
ATTATTATTCTATTAATACCACTAACAAGTCTAATAGAAAATCATCTCGACTA-------

>192
-----------------ATCTCATCCCCTAATTAAAATTGTTAACGATGCATTCATCGAC
CTACCAGCTCCATCAAATATTTCTTCTTGATGAAATTTCGGCTCTCTCTTAGGAGTCTGC
CTTATTGTGCAAATCTTAACAGGCTTATTCCTAGCAATACATTACACATCAGACACCGCC
ACAGCCTTCAATTCAGTAACACATATCTGCCGAGACGTCAATTATGGGTGATTACTACGG
TACCTACACGCTAACGGAGCCTCTATATTCTTTATTTGCCTTTATCTCCATGTTGGCCGA
GGATTATACTACGGATCCTATACATATACTGAAACATGAAATGTAGGTATTATCCTCTTA
TTTGCTGTTATAGCCACCGCTTTCATAGGCTATGTCCTACCATGAGGGCAAATATCTTTT
TGAGGAGCAACCGTCATCACAAACCTACTATCTGCAATCCCCTATATTGGAACAGACCTT
GTAGAATGAATTTGAGGAGGCTTTTCAGTAGATAAAGCCACTCTCACTCGATTCTTCGCA
TTCCATTTCTTACTCCCCTTTATCATTGCAGCCATAGCCATAGTCCATCTCCTATTCCTA
CACGAAACAGGATCCAACAATCCCACAGGAATCCCAGCTAACACAGATATAATTCCATTC
CACCCCTACTATACAATCAAAGATGTCTTAGGACTCCTACTAATAATTATAGCCCTACTA
ATATTAGTATTGTTCTCTCCTGACCTACTAGGGGACCCTGACAATTATACCCCAGCCAAC
CCCCTAAACACGCCCCCACATATTAAACCAGAATGATATTTCTTGTTCGCATACGCAATT
CTACGATCAATTCCAAATAAACTAGGAGGAGTACTAGCCTTAGTCCTATCAATTCTTATC
CTAATAATCGTCCCAATTCTCCATACCTCAAAACAACGAAGCATAACTTTCCGACCTCTG
AGCCAATGTCTCTTCTGACTACTAGTAGCAGATCTATTAACTCTAACATGAATCGGAGGC
CAACCAGTAGAACATCCCTATATTATCATCGGCCAATTAGCATCCATTCTATACTTCTCC
ATTATTATTCTATTAATACCCCTAACAAGCTTAATAGAAAATCACCTA------------

>193
-----------------ATCTCATCCCCTAATTAAAATTGTTAACGATGCATTCATCGAC
CTACCAGCTCCATCAAATATTTCTTCTTGATGAAATTTCGGCTCTCTCTTAGGAGTCTGC
CTTATTGTGCAAATCTTAACAGGCTTATTCCTAGCAATACATTACACATCAGACACCGCC
ACAGCCTTCAATTCAGTAACACATATCTGCCGAGACGTCAATTATGGGTGATTACTACGG
TACCTACACGCTAACGGAGCCTCTATATTCTTTATTTGCCTTTATCTCCATGTTGGCCGA
GGATTATACTACGGATCCTATACATATACTGAAACATGAAATGTAGGAATTATCCTCTTA
TTTGCTGTTATAGCCACCGCTTTCATAGGCTATGTCCTACCATGAGGGCAAATATCTTTT
TGAGGAGCAACCGTCATCACAAACCTACTATCTGCAATCCCCTATATTGGAACAGACCTT
GTAGAATGAATTTGAGGAGGCTTTTCAGTAGATAAAGCCACTCTCACTCGATTCTTCGCA
TTCCATTTCTTACTCCCCTTTATCATTGCAGCCATAGCCATAGTCCATCTCCTATTCCTA
CACGAAACAGGATCCAACAATCCCACAGGAATCCCAGCTAACACAGATATAATTCCATTC
CACCCCTACTATACAATCAAAGATGTCTTAGGACTCCTACTAATAATTATAGCCCTACTA
ATATTAGTATTGTTCTCTCCTGACCTACTAGGGGACCCTGACAATTATACCCCAGCCAAC
CCCCTAAACACGCCCCCACATATTAAACCAGAATGATATTTCTTGTTCGCATACGCAATT
CTACGATCAATTCCAAATAAACTAGGAGGAGTATTAGCCTTAGTCCTATCAATTCTTATC
CTAATAATCGTCCCAATTCTCCATACCTCAAAACAACGAAGCATAACTTTCCGACCTCTA
AGCCAATGTCTCTTCTGACTACTAGTAGCAGATCTATTAACTCTAACATGAATCGGAGGC
CAACCAGTAGAACATCCCTATATTATCATCGGCCAATTAGCATCCATTCTATACTTCTCC
ATTATTATTCTATTAATACCCCTAACAAGCTTAATAGAAAATCACC--------------

>194
--------------AAAATCTCATCCCCTAATTAAAATTGTTAACGATGCATTCATCGAC
CTACCAGCTCCATCAAATATTTCTTCTTGATGAAATTTCGGCTCTCTCTTAGGAGTCTGC
CTTATTGTGCAAATCTTAACAGGCTTATTCCTAGCAATACATTACACATCAGACACCGCC
ACAGCCTTCAATTCAGTAACACATATCTGCCGAGACGTCAATTATGGGTGATTACTACGG
TACCTACACGCTAACGGAGCCTCTATATTCTTTATTTGCCTTTATCTCCATGTTGGCCGA
GGATTATACTACGGATCCTATACATATACTGAAACATGAAATGTAGGTATTATCCTCTTA
TTTGCTGTTATAGCCACCGCTTTCATAGGCTATGTCCTACCATGAGGGCAAATATCTTTT
TGAGGAGCAACCGTCATCACAAACCTACTATCTGCAATCCCCTATATTGGAACAGACCTT
GTAGAATGAATTTGAGGAGGCTTTTCAGTAGATAAAGCCACTCTCACTCGATTCTTCGCA
TTCCATTTCTTACTCCCCTTTATCATTGCAGCCATAGCCACAGTCCATCTCCTATTCCTA
CACGAAACAGGATCCAACAATCCCACAGGAATCCCAGCTAACACAGATATAATTCCATTC
CACCCCTACTATACAATCAAAGATGTCTTAGGACTCCTACTAATAATTATAGCCCTACTA
ATATTAGTATTGTTCTCTCCTGACCTACTAGGGGACCCTGACAATTATACCCCAGCCAAC
CCCCTAAACACGCCCCCACATATTAAACCAGAATGATATTTCTTGTTCGCATACGCAATT
CTACGATCAATTCCAAATAAACTAGGAGGAGTACTAGCCTTAGTCCTATCAATTCTTATC
CTAATAATCGTCCCAATTCTCCATACCTCAAAACAACGAAGCATAACTTTCCGACCTCTG
AGCCAATGTCTCTTCTGACTACTAGTAGCAGATCTATTAACTCTAACATGAATCGGAGGC
CAACCAGTAGAACATCCCTATATTATCATCGGCCAATTAGCATCCATTCTATACTTCTCC
ATTATTATTCTATTAATACCCCTAACAAGCTTAATAGAAAATCACCT-------------

>195
ATGACCAACCTCCGAAAATCTCACCCCCTGCTAAAAATTATTAACAACTCATTTATTGAC
CTACCCGCTCCCTCAAACATCTCAGCATGATGAAATTTCGGGTCTCTACTAGGAATTTGC
TTAGCTCTACAAATCCTGCCAGGACTATTTCTAGCTATACATTATACATCAGACACCGCA
ACAGCCTTCATCTCCGTCACCCATATTTGCCGAGATGTAAATTATGGATGAGTACTACGT
TATCTTCACGCTAACGGCGCTTCTATATTTTTTATTTGCCTTTATCTACACGTAGGTCGA
GGCCTCTATTATGGATCATACTTATACAAAGAGACATGGAACATAGGAGTAATCTTATTA
TTTGCCGTTATGGCAACCGCCTTTATAGGATACGTACTCCCATGAGGACAAATATCCTTC
TGAGGAGCAACCGTGATTACCAATTTATTATCCGCAATTCCCTATATCGGAACAGAACTT
GTAGAATGGATCTGAGGCGGCTTCTCAGTAGACAAAGCTACCCTAACTCGATTTTTCGCC
TTCCATTTTCTACTCCCTTTTATTATTTCAGCTATAGTTATAGTTCACCTTTTATTTTTA
CACGAAACTGGATCCAATAACCCAACAGGCATTCCATCAAACGCTGATATAATCCCCTTT
CACCCTTATTACACAATTAAAGATATTCTAGGACTATTTATAATAATCACCGCACTTCTG
A-----------------------------------------------------------
------------------------------------------------------------
------------------------------------------------------------
------------------------------------------------------------
------------------------------------------TTAACATGAATTGGAGGC
CAACCAGTTGAACACCCATATGTAATCATTGGACAACTAGCATCAATCCTGTATTTCACT
ATTATTATCGTATTAATACCACTCATTGGTCTTATAGAAAATCATCCATTAAAATGAAGA

>196
-------------GAAAATCTCACCCCCTAATTAAAATTGTTAACGATGCATTCAACGAC
CTACCAGCTCCATCAAATATTTCTTCTTGATGAAATTTCGGCTCTCTCTTAGGAGTCTGC
CTTATAGTACAAATCTTAACAGGCTTATTCCTAGCAATACATTACACATCAGACACCGCC
ACAGCCTTCAATTCAGTAACACATATCTGCCGAGACGTCAATTATGGATGATTACTACGG
TATCTACACGCTAATGGAGCCTCTATATTCTTTATTTGCCTTTATCTCCATGTTGGCCGA
GGACTATACTACGGATCCTATACATATACTGAAACATGAAATGTAGGAATTATCCTCTTA
TTTGCTGTCATAGCCACCGCCTTCATAGGTTATGTCCTACCATGAGGGCAAATATCTTTT
TGAGGAGCAACTGTAATCACAAACCTACTATCTGCAATCCCCTATATTGGAACAGACCTT
GTAGAATGAATCTGAGGAGGCTTTTCAGTAGATAAAGCCACTCTCACTCGATTCTTCGCA
TTCCATTTCTTACTCCCCTTTATTATTGCAGCTATAGCCATAGTCCATCTCCTATTCCTA
CACGAAACAGGATCTAACAATCCCACAGGAATCCCAGCCAACACAGACATAATCCCATTC
CACCCCTACTATACAATCAAAGATGTCCTAGGACTCCTACTAATAATTATAGCTCTACTA
ATATTAGTATTGTTCTCTCCTGACCTACTAGGAGACCCTGATAATTATACCCCAGCCAAC
CCTCTAAATACACCCCCACATATTAAACCAGAATGATATTTCTTGTTCGCATACGCAATT
CTACGATCAATTCCAAATAAACTAGGAGGAGTACTAGCCTTAGTCCTATCAATTCTTATT
CTAATAATTGTCCCAATTCTTCATACCTCAAAACAACGAAGCATAACTTTCCGACCTCTC
AGCCAATTTCTCTTCTGATTATTAGTAGCAGATCTATTAACCTTAACATGAATCGGAGGC
CAACCAGTAGAACACCCCTATATTATCATCGGCCAATTAGCATCCATTCTATATTTCTCC
ATTATTATTCTACTAATACCCCTAACAAGTCTAATAGAAAATCACCTCGACTA-------

>197
-------------GAAAATCTCATCCCCTAATTAAAATTGTTAACGATGCATTCATCGAC
CTACCAGCTCCATCAAATATTTCTTCTTGATGAAATTTCGGCTCTCTCTTAGGAGTCTGC
CTTATTGTGCAAATCTTAACAGGCTTATTCCTAGCAATACATTACACATCAGACACCGCC
ACAGCCTTCAATTCAGTAACACATATCTGCCGAGACGTCAATTATGGGTGATTACTACGG
TACCTACACGCTAACGGAGCCTCTATATTCTTTATTTGCCTTTATCTCCATGTTGGCCGA
GGATTATACTACGGATCCTATACATATACTGAAACATGAAATGTAGGAATTATCCTCTTA
TTTGCTGTTATAGCCACCGCTTTCATAGGCTATGTCCTACCATGAGGGCAAATATCTTTT
TGAGGAGCAACCGTCATCACAAACCTACTATCTGCAATCCCCTATATTGGAACAGACCTT
GTAGAATGAATTTGAGGAGGCTTTTCAGTAGATAAAGCCACTCTCACTCGATTCTTCGCA
TTCCATTTCTTACTCCCCTTTATCATTGCAGCCATAGCCATAGTCCATCTCCTATTCCTA
CACGAAACAGGATCCAACAATCCCACAGGAATCCCAGCTAACACAGATATAATTCCATTC
CACCCCTACTATACAATCAAAGATGTCTTAGGACTCCTACTAATAATTATAGCCCTACTA
ATATTAGTATTGTTCTCTCCTGACCTACTAGGGGACCCTGACAATTATACCCCAGCCAAC
CCCCTAAACACGCCCCCACATATTAAACCAGAATGATATTTCTTGTTCGCATACGCAATT
CTACGATCAATTCCAAATAAACTAGGAGGAGTATTAGCCTTAGTCCTATCAATTCTTATC
CTAATAATCGTCCCAATTCTCCATACCTCAAAACAACGAAGCATAACTTTCCGACCTCTA
AGCCAATGTCTCTTCTGACTACTAGTAGCAGATCTATTAACTCTAACATGAATCGGAGGC
CAACCAGTAGAACATCCCTATATTATCATCGGCCAATTAGCATCCATTCTATACTTCTCC
ATTATTATTCTATTAATACCCCTAACAAGCTTAATAGAAAATCACCT-------------

>198
---------------AAATCTCATCCCCTAATTAAAATTGTTAACGATGCATTCATCGAC
CTACCAGCTCCATCAAATATTTCTTCTTGATGAAATTTCGGCTCTCTCTTAGGAGTCTGC
CTTATTGTGCAAATCTTAACAGGCTTATTCCTAGCAATACATTACACATCAGACACCGCC
ACAGCCTTCAATTCAGTAACACATATCTGCCGAGACGTCAATTATGGGTGATTACTACGG
TACCTACACGCTAACGGAGCCTCTATATTCTTTATTTGCCTTTATCTCCATGTTGGCCGA
GGATTATACTACGGATCCTATACATATACTGAAACATGAAATGTAGGAATTATCCTCTTA
TTTGCTGTTATAGCCACCGCTTTCATAGGCTATGTCCTACCATGAGGGCAAATATCTTTT
TGAGGAGCAACCGTCATCACAAACCTACTATCTGCAATCCCCTATATTGGAACAGACCTT
GTAGAATGAATTTGAGGAGGCTTTTCAGTAGATAAAGCCACTCTCACTCGATTCTTCGCA
TTCCATTTCTTACTCCCCTTTATCATTGCAGCCATAGCCATAGTCCATCTCCTATTCCTA
CACGAAACAGGATCCAACAATCCCACAGGAATCCCAGCTAACACAGATATAATTCCATTC
CACCCCTACTATACAATCAAAGATGTCTTAGGACTCCTACTAATAATTATAGCCCTACTA
ATATTAGTATTGTTCTCTCCTGACCTACTAGGGGACCCTGACAATTATACCCCAGCCAAC
CCCCTAAACACGCCCCCACATATTAAACCAGAATGATATTTCTTGTTCGCATACGCAATT
CTACGATCAATTCCAAATAAACTAGGAGGAGTATTAGCCTTAGTCCTATCAATTCTTATC
CTAATAATCGTCCCAATTCTCCATACCTCAAAACAACGAAGCATAACTTTCCGACCTCTA
AGCCAATGTCTCTTCTGACTACTAGTAGCAGATCTATTAACTCTAACATGAATCGGAGGC
CAACCAGTAGAACATCCCTATATTATCATCGGCCAATTAGCATCCATTCTATACTTCTCC
ATTATTATTCTATTAATACCCCTAACAAGCTTAATAGAAAATCACC--------------

>199
--------------AAAATCTCACCCCCTAATTAAAATTGTTAACGATGCATTCATCGAC
CTACCAGCTCCATCAAATATTTCTTCTTGATGAAATTTCGGCTCTCTCTTAGGAGTCTGC
CTTATAGTACAAATCTTAACAGGCTTATTCCTAGCAATACATTACACATCAGACACCGCC
ACAGCCTTCAATTCAGTAACACATATCTGCCGAGACGTCAATTATGGATGATTACTACGG
TATCTACACGCTAATGGAGCCTCTATATTCTTTATTTGCCTTTATCTCCATGTTGGCCGA
GGACTATACTACGGATCCTATACATATACTGAAACATGAAATGTAGGAATTATCCTCTTA
TTTGCTGTCATAGCCACCGCCTTCATAGGTTATGTCCTACCATGAGGGCAAATATCTTTT
TGAGGAGCAACTGTAATCACAAACCTACTATCTGCAATCCCCTATATTGGAACAGACCTT
GTAGAATGAATCTGAGGAGGCTTTTCAGTAGATAAAGCCACTCTCACTCGATTCTTCGCA
TTCCATTTCTTACTCCCCTTTATTATTGCAGCTATAGCCATAGTCCATCTCCTATTCCTA
CACGAAACAGGATCTAACAATCCCACAGGAATCCCAGCCAACACAGACATAATCCCATTC
CACCCCTACTATACAATCAAAGATGTCCTAGGACTCCTACTAATAATTATAGCTCTACTA
ATATTAGTATTGTTCTCTCCTGACCTACTAGGAGACCCTGATAATTATACCCCAGCCAAC
CCTCTAAATACACCCCCACATATTAAACCAGAATGATATTTCTTGTTCGCATACGCAATT
CTACGATCAATTCCAAATAAACTAGGAGGAGTACTAGCCTTAGTCCTATCAATTCTTATT
CTAATAATTGTCCCAATTCTTCATACCTCAAAACAACGAAGCATAACTTTCCGACCTCTC
AGCCAATTTCTCTTCTGATTATTAGTAGCAGATCTATTAACCTTAACATGAATCGGAGGC
CAACCAGTAGAACACCCCTATATTATCATCGGCCAATTAGCATCCATTCTATATTTCTCC
ATTATTATTCTACTAATACCCCTAACAAGTCTAATAGAAAATCACCT-------------

>201
------AACATTCGAAAATCTCACCCCCTAATTAAAATCGTCAATGAAGCATTCATTGAT
TTACCAGCTCCATCAAATATCTCTTCCTGATGAAATTTTGGCTCACTCCTAGGAGTATGC
TTAGCCATACAAATTATAACCGGGTTATTCCTAGCAATACACTATACATCAGACACAGCC
ACCGCATTCAACTCAGTCACACATATCTGCCGAGACGTTAATTACGGTTGATTACTCCGT
TACCTACATGCTAACGGAGCCTCCATATTCTTTATCTGCTTATATCTCCACATTGGACGA
GGATTATATTATGGATCCTATACATATACAGAAACATGAAACGTAGGAATCATCCTCCTA
TTCGCAGTAATAGCCACTGCCTTCATAGGCTATGTATTACCATGAGGACAAATATCCTTC
TGAGGAGCAACCGTTATCACAAACCTTCTATCTGCAATTCCATACATCGGGACTGACCTT
GTAGAATGAATCTGAGGAGGCTTTTCAGTAGACAAAGCCACCCTCACCCGATTTTTTGCC
TTCCACTTCCTACTTCCCTTTATTATTGCTGCCATAGTTATAGTCCACCTCCTATTCCTA
CACGAAACAGGATCTAATAACCCCACAGGAATCCCAGCTAATTCAGACATAATCCCATTC
CACCCTTACTACACAATCAAAGATATCTTAGGACTCCTACTCATATTAGTAGCATTACTT
ATACTAGTATTATTCTCTCCCGACTTACTAGGAGACCCCGACAATTATACCCCAGCCAAC
CCTCTCAACACACCTCCACATATCAAACCAGAATGATATTTCCTATTCGCTTACGCAATC
CTACGATCAATCCCTAACAAACTAGGAGGCGTACTAGCCCTCGTCCTATCTATCCTTATC
TTAATAATTGTACCAATTCTCCACACCTCTAAACAACGAAGTATAACCTTCSGACCCCTA
AGCCAATGCCTTTTCTGACTACTAGTAGCAGACTTACTTACCCTCACATGAATTGGAGGT
CAACCAGTAGAACACCCATACGTAATCATTGGTCAACTAGCGTCCATTCTTTATTYTTYT
ATTATTCTTCTACTTATACCCCTAACAAGCCTAATAGAAAATCACC--------------

>202
-------------GAAAATCTCATCCCCTAATCAAAATTGTCAATGACGCATTCATTGAC
CTACCAGCTCCATCAAACATCTCCTCTTGATGAAACTTTGGTTCCCTCTTAGGAATCTGC
CTTATAATACAAATTTTAACAGGATTATTCCTAGCTATACACTATACATCAGACACTGCC
ACCGCATTTAACTCAGTTACACATATCTGCCGAGATGTAAACTACGGCTGACTACTACGC
TATCTCCACGCCAACGGAGCATCAATATTCTTTATCTGCCTATACCTACATGTTGGACGC
GGACTTTATTATGGATCCTACACATACACAGAAACCTGAAACGTAGGAATTATTCTCCTA
TTTGCAGTAATAGCCACCGCCTTCATAGGTTATGTATTACCATGAGGACAAATATCATTC
TGAGGGGCAACAGTAATCACAAACCTATTATCCGCAATCCCCTATATCGGCACTGATCTT
GTAGAATGAATCTGAGGCGGCTTCTCAGTAGATAAAGCCACCCTTACCCGATTTTTTGCA
TTCCATTTCCTACTTCCCTTTATCATTGCAGCCATGGCAATAGTACACCTGCTATTTCTA
CACGAAACTGGATCTAACAACCCTACAGGAATACCAGCTAACTCCGATATAATCCCCTTT
CACCCTTATTACACAATCAAAGACATCCTAGGACTTCTACTAATACTATTAGCCCTACTC
ATACTAGTACTATTTTCCCCTGATCTCCTAGGAGACCCCGACAACTATACTCCAGCCAAC
CCCCTCAACACACCTCCCCATATTAAGCCAGAATGATATTTCCTATTCGCCTACGCAATC
CTACGATCAATCCCAAATAAACTTGGAGGCGTACTAGCCTTAGTACTCTCTATTCTTATC
CTAATAATTGTTCCCATACTACACACCTCCAAACAACGAAGCATAACATTCCGACCCCTT
AGCCAATGCCTCTTMTGACTASTAGTAGCAGACCTATTTACCCTTACATGAATTGGAGGC
CAACCAGTAGAGCACCCCTACATTATCATTGGCCAACTAGCATCAATTCTATACTTCTCA
ATTATCTTATTATTTATACCTCTAACAAGCCTAATAGAAAATCATCT-------------

>164_MGZVM
------------------TCCCACCCTCTATTAAAAACCATCAATAACTCATTTATTGAC
CTACCTGCTCCTTCAAATATCTCCTCCTGATGGAATTTTGGATCCCTACTAGGAATCTGT
CTAGGATTACAAATCCTAACAGGATTATTCTTAGCTATACACTATACAGCGGACATCGAA
ACAGCCTTCGGCTCCGTATCCCACATTTGCCGAAACGTGAACTATGGATGACTATTACGC
TATCTACATGCTAACGGAGCCTCAATATTCTTTATCTGTCTTTATTTACATATCGGCCGA
GGTCTTTATTATGGATCCTATATATATAAAGAGACCTGAAACGTAGGAATTATTCTTTTA
TTCGCAGTTATAGCAACCGCTTTTCTAGGTTACGTCCTTCCATGAGGACAAATATCTTTC
TGAGGAGCAACCGTGATTACTA--------------------------------------
------------------------------------------------------------
------------------------------------------------------------
------------------------------------------------------------
------------------------------------------------------------
------------------------------------------------------------
------------------------------------------------------------
------------------------------------------------------------
------------------------------------------------------------
------------------------------------------------------------
------------------------------------------------------------
------------------------------------------------------------

>166_MGZVM
------------CGAAAATCCCACCCTCTATTAAAAACCATCAATAACTCATTTATTGAC
CTACCTGCTCCTTCAAATATCTCCTCCTGATGGAATTTTGGATCCCTACTAGGAATCTGT
CTAGGATTACAAATCCTAACAGGATTATTCTTAGCTATACACTATACAGCGGACATCGAA
ACAGCCTTCGGCTCCGTATCCCACATTTGCCGAAACGTGAACTATGGATGACTATTACGC
TATCTACATGCTAACGGAGCCTCAATATTCTTTATCTGTCTTTATTTACATATCGGCCGA
GGTCTTTATTATGGATCCTATATATATAAAGAGACCTGAAACGTAGGAATTATTCTTTTA
TTCGCAGTTATAGCAACCGCTTTTCTAGGTTACGTCCTTCCATGAGGACAAATATCTTTC
TGAGGAGCAACCGTGAATACTAACCTATTCTCAGCCATCCCATACATCGGAAAAAATATT
GTTGAATGAATCTGAGGAAGTTATTCAGTAGACAAACCTACCTTGACCCGATTTTTTGCC
TTCCATTTTCTATTCCCCTTTATCATCTCAGCTTTAGTCATAGTTCATCTATTATTCCTC
CACGAAACAGGATCAAATAATCCTATAGGCATTCCATCAAATATAGACATAATCCCATTT
CATCCTTATTATACAATTAAAGATATTCTGGGATTAGTAGTATTCCTCCTAACTCTGCTA
TTCCTAACACTATTCTATCCCGACGCCCTGGGAGAACCTGATAATTATGTACCAGCTGAT
CCAATAGTTACTCCACCCCATATCAAGCCAGAGTGATACTTTCTATTCGCCTATGCAATT
CTACGATCCGTACCCAATAAATTAGGAGGAGTATTAGCACTAGCTTTCTCCATTCTAATT
CTGGTCCTAATACCTCTACTCCACACCTCTAAACAACGCAGCATAGCCTTTCGCCCCTTT
AGCCAATGCCTATTTTGACTTCTAATTATTAACCTCATTACACTAACATGAATCGGCGGC
C-----------------------------------------------------------
------------------------------------------------------------

>175_MGZVM
-------ACCTCCGAAAATCTCACCCCCTGCTAAAAATTATTAACAACTCATTTATTGAC
CTACCCGCTCCCTCAAACATCTCAGCATGATGAAATTTCGGGTCTCTACTAGGAATTTGC
TTAGCTCTACAAATCCTGACAGGACTATTTCTAGCTATACATTATACATCAGACACCGGA
ACAGCCTTCATCTCCGTCACCCATATTTGCCNNNNNNNNNNNNNAGGATGAATACTACGT
TATCTTCACGCTAACGGCGCTTCCATATTTTTTATTTGCCCTTATCTACACCTAGGTCGA
GGCCTCTATTATGGATCATACTTATACAAAGAGACATGGAACATAGGAGTAATCTTATTA
TTTGCCGTTATGGCAACCGCCCTTATAGGATACGTACTCCCATGAGGACAAATATCCTTC
TGAGGAGCAACCGTGATTACCAATTTATTATCCGCAATTCCCTATATCGCAACAGAACTT
GTAGAATGGATCTGAGGCGGCTTCTCAGTAGACAAAGCTACCCTAACTCGATTTTTCGCC
TTCCATTTTCTACTCCCTTTTATTATTTCAGCTATAGTTATAGTTCACCTTTTATTTTTA
CACGAAACTGGATCCAATAACCCAACAGGCATTCCATCAAACGCTGATATAATCCCCTTT
CACCCTTATTACACAATTAAAGATATTCTAGGACTATTTATAATAATCACCGCACTTCTG
ACCCTGGTATTATTTGCCCCCGATATATTAGGAGACCCTGATAATTATATACCAGCCAAT
CCACTTAACACACCACCCCATATTAAACCCGAGTGATATTTTCTATTTGCATACCCCATC
CTMCGATCTATCCCTAATAAACTAGGAGGAGTATTASCACTAGTTSCCTCAATTTTAATC
TTAATCATTATTCCCATATTACATACCTCTAAACAACGTA--------------------
------------------------------------------------------------
------------------------------------------------------------
------------------------------------------------------------

>176_MGZVM
--------------GAAATCTCATCCCCTAATTAAAATTGTTAACGATGCATTCATCGAC
CTACCAGCTCCATCAAATATTTCTTCTTGATGAAATTTCGGCTCTCTCTTAGGAATCTGC
CTTATTGTGCAAATCTTAACAGGCTTATTCCTAGCAATACATTACACATCAGACACCGCC
ACAGCCTTCAATTCAGTAACACATATCTGCCGAGACGTCAATTATGGGTGATTACTACGG
TACCTACACGCTAACGGAGCCTCTATATTCTTTATTTGCCTTTATCTCCATGTTGGCCGA
GGACTATACTACGGATCCTATACATACACTGAAACATGAAATGTAGGAATTATCCTCTTA
TTTGCTGTTATAGCCACCGCTTTCATAGGCTATGTCCTACCATGAGGGCAAATATCTTTT
TGAGGAGCAACCGTCATTACAAACCTACTATCTGCAATCCCCTATATTGGAACAGACCTT
GTAGAATGAATTTGAGGAGGCTTTTCAGTAGATAAAGCCACTCTCACTCGATTCTTCGCA
TTCCATTTCTTACTCCCCTTTATCATTGCAGCCATAGCCATAGTCCATCTCCTATTCCTA
CACGAAACAGGATCCAACAATCCCACAGGAATCCCAGCTAACACAGATATAATTCCATTC
CACCCCTACTATACAATCAAAGATGTCTTAGGGCTCCTACTAATAATTATAGCCCTACTA
ATATTAGTATTGTTCTCCCCTGACCTACTAGGGGACCCTGACAATTATACCCCAGCCAAC
CCCCTAAACACGCCCCCACATATTAAACCAGAATGATATTTCTTGTTCGCATACGCAATT
CTACGATCAATTCCAAATAAACTAGGAGGAGTACTAGCCTTAGTCCTATCAATTCTTATC
CTAATAATTGTCCCAATTCTCCATACCTCAAAACAACGAAGCATAACTTTCCGACCTCTA
AGCCAATGTCTCTTCTGACTACTAGTAGCAGATCTATTAACTCTAACATGAATCGGAGGC
CAACCAGTAGAACATCCCTATATTATCATCGGCCAATTAGCATCCATTCTATACTTCTCC
ATTATTATTCTATTAATACCCCTAACAAGCTTAATAGAAAATCACC--------------

>199_MGZVM
------------------TCTCACCCCCTAATTAAAATCGTCAATGAAGCATTCATTGAA
TTACCAGCTCCATCAAATATCTCTTCCTGATGAAATTTTGGCTCACTCCTAGGAGTATGC
TTAGCCATACAAATTATAACCGGGTTATTCCTAGCAATACACTATACATCAGACACAGCC
ACCGCATTCAACTCAGTTACACATATCTGCCGAGACGTTAATTACGGTTGATTACTCCGT
TACCTACATGCTAACGGAGCCTCCATATTCTTTATCTGCTTATATCTCCACATTGGACGA
GGATTATATTATGGATCCTATACATATACAGAAACATGAAACGTAGGAATCATCCTCCTA
TTCGCAGTAATAGCCACTGCCTTCATAGGCTATGTATTACCATGAGGACAAATATCCTTC
TGAGGAGCAACCGTTATCACAAACCTTCTATCTGCAATTCCATACATCGGGACTGACCTT
GTAGAATGAATCTGAGGAGGCTTTTCAGTAGACAAAGCCACCCTCACCCGATTTTTTGCC
TTCCACTTCCTACTTCCCTTTATTATTGCTGCCATAGTTATAGTCCACCTCCTATTCCTA
CACGAAACAGGATCTAATAACCCTACAGGAATCCCAGCTAATTCAGACATAATCCCATTC
CACCCTTACTACACAATCAAAGATATCTTAGGACTCCTACTCATATTAGTAGCATTACTT
ATACTAGTATTATTCTCTCCCGACTTACTAGGAGACCCCGACAATTATACCCCAGCCAAC
CCTCTCAACACACCTCCACATATCAAACCAGAATGATATTTCCTATTCGCTTACGCAATC
CTACGATCAATCCCTAACAAACTAGGAGGCGTACTAGCCCTCGTCCTATCTATCCTTATC
TTAATAATTGTACCAATTCTCCACACCTCTAAACAACGAAGTATAACCTTCCGACCCCTA
AGCCAATGCCTTTTCTGACTACTAGTAGCAGACTTACTTACCCTCACATGAATTGGAGGT
CAACCAGTAGAACACCCATACGTAATCATTGGTCAACTAGCGTCCATTCTTTATTTTTCT
ATTATTCTTCTACTTATACCCCTAACAAGCCTAATAGAAAATCACCTATTAAAATG----

>208_MGZVM
----------------AATCTCATCCCCTAATTAAAATTGTTAACGATGCATTCATCGAC
CTACCAGCTCCATCAAATATTTCTTCTTGATGAAATTTCGGCTCTCTCTTAGGAGTCTGC
CTTATTGTGCAAATCTTAACAGGCTTATTCCTAGCAATACATTACACATCAGACACCGCC
ACAGCCTTCAATTCAGTAACACATATCTGCCGAGACGTCAATTATGGGTGATTACTACGG
TACCTACACGCTAACGGAGCCTCTATATTCTTTATTTGCCTTTATCTCCATGTTGGCCGA
GGATTATACTACGGATCCTATACATATACTGAAACATGAAATGTAGGTATTATCCTCTTA
TTTGCTGTTATAGCCACCGCTTTCATAGGCTATGTCCTACCATGAGGGCAAATATCTTTT
TGAGGAGCAACCGTCATCACAAACCTACTATCTGCAATCCCCTATATTGGAACAGACCTT
GTAGAATGAATTTGAGGAGGCTTTTCAGTAGATAAAGCCACTCTCACTCGATTCTTCGCA
TTCCATTTCTTACTCCCCTTTATCATTGCAGCCATAGCCACAGTCCATCTCCTATTCCTA
CACGAAACAGGATCCAACAATCCCACAGGAATCCCAGCTAACACAGATATAATTCCATTC
CACCCCTACTATACAATCAAAGATGTCTTAGGACTCCTACTAATAATTATAGCCCTACTA
ATATTAGTATTGTTCTCTCCTGACCTACTAGGGGACCCTGACAATTATACCCCAGCCAAC
CCCCTAAACACGCCCCCACATATTAAACCAGAATGATATTTCTTGTTCGCATACGCAATT
CTACGATCAATTCCAAATAAACTAGGAGGAGTACTAGCCTTAGTCCTATCAATTCTTATC
CTAATAATNGTCCCAA--------------------------------------------
------------------------------------------------------------
------------------------------------------------------------
------------------------------------------------------------

>217_MGZVM
--------------AAAATCTCACCCCCTAGTAAAAATTATCAATAGCTCATTCATTGAC
CTCCCCGCCCCATCAAATATCTCATCCTGATGAAACTTCGGATCCCTTCTGGGAATCTGC
TTAGCACTACAAATTCTAACAGGCCTATTCTTGGCCATACATTACACATCAGATACTGCA
ACAGCTTTCAACTCTGTTACCCATATTTGCCGAGACGTAAACTATGGTTGGGTCCTACGC
TACCTGCATGCAAACGGAGCCTCTATATTTTTTATCTGCCTATACCTCCATGTAGGACGA
GGTCTTTACTATGGTTCTTACATGTATACAGAAACCTGAAACATTGGAGTTATCCTACTA
TTCGCTGTAATAGCAACGGCTTTTATAGGATACGTACTCCCATGGGGCCAAATGTCCTTC
TGAGGGGCAACCGTAATTACTAACCTGCTCTCTGCAATCCCATATATCGGGACAAACCTT
GTAGAATGAATCTGAGGTGGATTCTCTGTTGACAAGGCCACCCTGACTCGATTCTTTGCC
TTTCACTTTCTACTTCCATTTATTATTGCAGCTATAGTCATAGTTCACCTATTATTCTTA
CATGAAACAGGATCTAACAATCCAACAGGAATTCCCGCCAACGCAGACATAATCCCCTTT
CACCCCTATTATACAATTAAAGATATTCTTGGCCTACTATTAATAATCACAGCCCTTCTC
ACTCTAGTATTATTCTCCCCTGATTTGCTAGGAGATCCCGACAATTACACACCAGCCAAC
CCACTAAATACCCCTCCTCATATCAAACCAGAGTGATACTTTCTATTCGCATATGCAATT
TTACGGTCAATTCCAAACAAACTGGGAGGAGTATTAGCTCTAGTATTATCAATTCTCATC
TTAATTATTGTCCCTCTACTTCACACCTCCAAGCAACGCAGCATAACTTTCCGTCCCCTA
AGTCAATGCCTATTCTGACTATTAACAGCAGACCTCTTTACTCTAACATGAATTGGAGGA
CAACCTGTCGAGCACCCATATGTTATTATTGGTCAACTAGCATCAATTCTTTACTTCTCT
ATTATCATTATCCTAATACCACTTACCAGCCTAATAGAAAATCAC---------------

>219_MGZVM
------------------TCTCACCCCTTAATCAAAATCATCAATGACGCATTCATTGAN
NNNNNAGCCCCATCAAATATCTCCTCTTGATGAAACTTCGGATCCCTCTTAGGAATCTGT
CTTGCCATACAAATCCTAACAGGATTATTCCTAGCAATACATTACACATCAGACACCGCC
ACCGCATTCAATTCAGTCACCCACATCTGCCGAGACGTCAATTATGGATGACTCCTCCGC
TATCTACACGCCAATGGAGCTTCCATATTCTTTATCTGCTTATATCTCCACGTTGGACGT
GGCCTATATTACGGATCATACACATATACAGAAACATGAAATGTAGGTATTATCCTCCTA
TTCGCAGTAATAGCCACAGCCTTCATAGGCTACGTACTACCATGAGGACAAATATCATTT
TGAGGAGCAACCGTAATCACAAACCTCCTCTCTGCAATCCCATACATCGGAACTGACCTT
GTCGAATGAATCTGAGGAGGGTTCTCAGTAGACAAAGCAACCCTCACCCGATTTTTTGCC
TTTCACTTCTTACTTCCTTTTATTATTGCCGCAATAGTAATGGTACACCTCCTATTCTTA
CACGAAACTGGATCCAACAATCCCACAGGAATTCCAGCTAACTCTGACATAATCCCATTC
CACCCATACTACACAATCAAAGACATTCTAGGACTTCTACTAATACTAACAGCATTACTC
ATACTAGTATTATTCTCCCCTGATCTACTAGGTGACCCCGACAATTACACCCCAGCTAAT
CCACTAAACACACCCCCTCATATTAAACCAGAGTGATATTTCCTATTCGCCTACGCAATC
TTACGATCAATCCCCAACAAACTAGGAGGCGTCCTAGCCCTAGTGTTATCCATCCTCATC
CTAATGATTGTACCAATTCTCCANACCTCCAAACAACGAAGCATAACCTTTCGACCCCTC
AGCCAATGCCTTTTCTGACTATTAGTAGCAGACCTGCTCACCCTTACATGAATCGGCGGC
CAACCAGTGGAACACCCATACATCATCATTGGGCAACTAGCATCTATTCTATATTTCTCC
ATCATCCTCTTACTTATACCCCTGACAAGCCTTATAGAAAACCACT--------------

>224_MGZVM
--------------AAAATCTCACCCCTTAATCAAAATCATCAATGACGCATTCATTGAC
CTTCCAGCCCCATCAAATATCTCCTCTTGATGAAACTTCGGATCCCTCTTAGGAATCTGT
CTTGCCATACAAATCCTAACAGGATTATTCCTAGCAATACATTACACATCAGACACCGCC
ACCGCATTCAATTCAGTCACCCACATCTGCCGAGACGTCAATTATGGATGACTCCTCCGC
TATCTACACGCCAATGGAGCTTCCATATTCTTTATCTGCTTATATCTCCACGTTGGACGT
GGCCTATATTACGGATCATACACATATACAGAAACATGAAATGTAGGTATTATCCTCCTA
TTCGCAGTAATAGCCACAGCCTTCATAGGCTACGTACTACCATGAGGACAAATATCATTT
TGAGGAGCAACCGTAATCACAAACCTCCTCTCTGCAATCCCATACATCGGAACTGACCTT
GTCGAATGAATCTGAGGAGGGTTCTCAGTAGACAAAGCAACCCTCACCCGATTTTTTGCC
TTTCACTTCTTACTTCCTTTTATTATTGCCGCAATAGTAATGGTACACCTCCTATTCTTA
CACGAAACTGGATCCAACAATCCCACAGGAATTCCAGCTAACTCTGACATAATCCCATTC
CACCCATACTACACAATCAAAGACATTCTAGGACTTCTACTAATACTAACAGCATTACTC
ATACTAGTATTATTCTCCCCTGATCTACTAGGTGACCCCGACAATTACACCCCAGCTAAT
CCACTAAACACACCCCCTCATATTAAACCAGAGTGATATTTCCTATTCGCCTACGCAATC
TTACGATCAATCCCCAACAAACTAGGAGGCGTCCTAGCCCTAGTGTTATCCATCCTCATC
CTAATGATTGTACCAATTCTCCACACCTCCAAACAACGAAGCATAACCTTTCGACCCCTC
AGCCAATGCCTTTTCTGACTATTAGTAGCAGACCTGCTCACCCTTACATGAATCGGCGGC
CAACCAGTGGAACACCCATACATCATCATTGGGCAACTAGCATCTATTCTATATTTCTCC
ATCATCCTCTTACTTATACCCCTGACAAGCCTTATAGAAAACCACT--------------

>225_MGZVM
-----------------ATCTCACCCCCTAATTAAAATTGTTAACGATGCATNNNNNNNN
NNNNNAGCYCCATCAAATATTTCTTCTTGATGAAATTTCGGCTCTCTCTTAGGAGTCTGC
CTTAYAGAACAAATCTTAACAGGCTTATTCCTAGCAATACATTACACATCAGACACCGCC
ACAGCCTTCAATTCAGTAACACATATCTGCCGAGACGTCAATTATGGATGATTACTACGG
TATCTACACGCTAATGGAGCCTCTATATTCTTTATTTGCCTTTATCTCCATGTTGGCCGA
GGACTATACTACGGATCCTATACATATACTGAAACATGAAATGTAGGAATTATCCTCTTA
TTTGCTGTCATAGCCACCGCCTTCATAGGTTATGTCCTACCATGAGGGCAAATATCTTTT
TGAGGAGCAACTGTCATCACAAACCTACTATCTGCAATCCCCTATATTGGAACAGACCTT
GTAGAATGAATCTGAGGAGGCTTTTCAGTAGATAAAGCCACTCTCACTCGATTCTTCGCA
TTCCATTTCTTACTCCCCTTTATTATTGCAGCTATAGCCATAGTCCATCTCCTATTCCTA
CACGAAACAGGATCCAACAATCCCACAGGAATCCCAGCCAACACAGACATAATTCCATTC
CACCCCTACTATACAATCAAAGATGTCCTAGGACTCCTACTAATAATTATAGCTCTACTA
ATATTAGTATTGTTCTCTCCTGACCTACTAGGAGACCCTGATAATTATACCCCAGCCAAC
CCTCTAAATACACCCCCACATATTAAACCAGAATGATATTTCTTGTTCGCATACGCAATT
CTACGATCAATTCCAAATAAACTAGGAGGAGTACTAGCCTTAGTCCTATCAATTCTTATT
CTAATAATTATCCCAATTCTTCATACCTCAAAACAACGAAGCATAACTTTCCGACCTCTC
AGCCAATGTCTCTTCTGATTATTAGTAGCAGATCTATTAACCTTAACATGAATCGGAGGC
CAACCAGTAGAACACCCCTATATTATCATCGGCCAATTAGCATCCATTCTATACTTCTCC
ATTATTATTCTACTAATACCCCTAACAAGTGTAATAGAAAATCACC--------------

>233_MGZVM
-------------GAAAATCTCACCCCCTAGTAAAAATTATCAATAGCTCATTCATTGAC
CTCCCCGCCCCATCAAATATCTCATCCTGATGAAACTTCGGATCCCTTCTGGGAATCTGC
TTAGCACTACAAATTCTAACAGGCCTATTCTTGGCCATACATTACACATCAGATACTGCA
ACAGCTTTCAACTCTGTTACCCATATTTGCCGAGACGTAAACTATGGTTGGGTCCTACGC
TACCTGCATGCAAACGGAGCCTCTATATTTTTTATCTGCCTATACCTCCATGTAGGACGA
GGTCTTTACTATGGTTCTTACATGTATACAGAAACCTGAAACATTGGAGTTATCCTACTA
TTCGCTGTAATAGCAACGGCTTTTATGGGATACGTACTCCCATGGGGCCAAATGTCCTTC
TGAGGGGCAACCGTAATTACTAACCTGCTCTCTGCAATCCCATATATCGGGACAAACCTT
GTAGAATGAATCTGAGGTGGATTCTCTGTTGACAAGGCCACCCTGACTCGATTCTTTGCC
TTTCACTTTCTACTTCCATTTATTATTGCAGCTATAGTCATAGTTCACCTATTATTCTTA
CATGAAACAGGATCTAACAATCCAACAGGAATTCCCGCCAACGCAGACATAATCCCCTTT
CACCCCTATTATACAATTAAAGATATTCTTGGCCTACTATTAATAATCACAGCCCTTCTC
ACTCTAGTATTATTCTCCCCTGATTTGCTAGGAGATCCCGACAATTACACACCAGCCAAC
CCACTAAATACCCCTCCTCATATCAAACCAGAGTGATACTTTCTATTCGCATATGCAATT
TTACGGTCAATTCCAAACAAACTGGGAGGAGTATTAGCTCTAGTATTATCAATTCTCATC
TTAATTATTGTCCCTCTACTTCACACCTCCAAGCAACGCAGCATAACTTTCCGTCCCCTA
AGTCAATGCCTATTCTGACTATTAACAGCAGACCTCTTTACTCTAACATGAATTGGAGGA
CAACCTGTCGAGCACCCATATGTTATTATTGGTCAACTAGCATCAATTCTTTACTTCTCT
ATTATCATTATCCTAATACCACTTACCAGCCTAATAGAAAATCACCTA------------

>296_MGZVM
-------------GAAAATCTCATCCCCTAATTAAAATTGTTAACGATGCATTCATCGAC
CTACCAGCTCCATCAAATATTTCTTCTTGATGAAATTTCGGCTCTCTCTTAGGAGTCTGC
CTTATTGTGCAAATCTTAACAGGCTTATTCCTAGCAATACATTACACATCAGACACCGCC
ACAGCCTTCAATTCAGTAACACATATCTGCCGAGACGTCAATTATGGGTGATTACTACGG
TACCTACACGCTAACGGAGCCTCTATATTCTTTATTTGCCTTTATCTCCATGTTGGCCGA
GGATTATACTACGGATCCTATACATATACTGAAACATGAAATGTAGGTATTATCCTCTTA
TTTGCTGTTATAGCCACCGCTTTCATAGGCTATGTCCTACCATGAGGGCAAATATCTTTT
TGAGGAGCAACCGTCATCACAAACCTACTATCTGCAATCCCCTATATTGGAACAGACCTT
GTAGAATGAATTTGAGGAGGCTTTTCAGTAGATAAAGCCACTCTCACTCGATTCTTCGCA
TTCCATTTCTTACTCCCCTTTATCATTGCAGCCATAGCCACAGTCCATCTCCTATTCCTA
CACGAAACAGGATCCAACAATCCCACAGGAATCCCAGCTAACACAGATATAATTCCATTC
CACCCCTACTATACAATCAAAGATGTCTTAGGACTCCTACTAATAATTATAGCCCTACTA
ATATTAGTATTGTTCTCTCCTGACCTACTAGGGGACCCTGACAATTATACCCCAGCCAAC
CCCCTAAACACGCCCCCACATATTAAACCAGAATGATATTTCTTGTTCGCATACGCAATT
CTACGATCAATTCCAAATAAACTAGGAGGAGTACTAGCCTTAGTCCTATCAATTCTTATC
CTAATAATCGTCCCAATTCTCCATACCTCAAAACAACGAAGCATAACTTTCCGACCTCTG
AGCCAATGTCTCTTCTGACTACTAGTAGCAGATCTATTAACTCTAACATGAATCGGAGGC
CAACCAGTAGAACATCCCTATATTATCATCGGCCAATTAGCATCCATTCTATACTTCTCC
ATTATTATTCTATTAATACCCCTAACAAGCTTAATAGAAAATCACC--------------

>1360_MGVZM
--------------AAAATCTCACCCCTTAATCAAAATCATCAATGACGCATTCATTGAC
CTTCCAGCCCCATCAAATATCTCCTCTTGATGAAACTTCGGATCCCTCTTAGGAATCTGT
CTTGCCATACAAATCCTAACAGGATTATTCCTAGCAATACATTACACATCAGACACCGCC
ACCGCATTCAATTCAGTCACCCACATCTGCCGAGACGTCAATTATGGATGACTCCTCCGC
TATCTACACGCCAATGGAGCTTCCATATTCTTTATCTGCTTATATCTCCACGTTGGACGT
GGCCTATATTACGGATCATACACATATACAGAAACATGAAATGTAGGTATTATCCTCCTA
TTCGCAGTAATAGCCACAGCCTTCATAGGCTACGTACTACCATGAGGACAAATATCATTT
TGAGGAGCAACCGTAATCACAAACCTCCTCTCTGCAATCCCATACATCGGAACTGACCTT
GTCGAATGAATCTGAGGAGGGTTCTCAGTAGACAAAGCAACCCTCACCCGATTTTTTGCC
TTTCACTTCTTACTTCCTTTTATTATTGCCGCAATAGTAATGGTACACCTCCTATTCTTA
CACGAAACTGGATCCAACAATCCCACAGGAATTCCAGCTAACTCTGACATAATCCCATTC
CACCCATACTACACAATCAAAGACATTCTAGGACTTCTACTAATACTAACAGCATTACTC
ATACTAGTATTATTCTCCCCTGATCTACTAGGTGACCCCGACAATTACACCCCAGCTAAT
CCACTAAACACACCCCCTCATATTAAACCAGAGTGATATTTCCTATTCGCCTACGCAATC
TTACGATCAATCCCCAACAAACTAGGAGGCGTCCTAGCCCTAGTGTTATCCATCCTCATC
CTAATGATTGTACCAATTCTCCACACCTCCAAACAACGAAGCATAACCTTTCGACCCCTC
AGCCAATGCCTTTTCTGACTATTAGTAGCAGACCTGCTCACCCTTACATGAATCGGCGGC
CAACCAGTGGAACACCCATACATCATCATTGGGCAACTAGCATCTATTCTATATTTCTCC
ATCATCCTCTTACTTATACCCCTGACAAGCCTTATAGAAAACCACT--------------

>1371_MFA_ZV_M
------------------TCTCATCCCCTAATCAAAATTGTCAATGACGCATNNNNNNNN
NTACCAGCTCCATCAAACATCTCCTCTTGATGAAACNNTGGTTCCCTCTTAGGAATCTGC
CTTATAATACAAATTTTAACAGGATTATTCCTAGCTATACACTATACATCAGACACTGCC
ACCGCATTTAACTCAGTTACACATATCTGCCGAGATGTAAACTACGGCTGACTACTACGC
TATCTCCACGCCAACGGAGCATCAATATTCTTTATCTGCCTATACCTACATGTTGGACGC
GGACTTTATTATGGATCCTACACATACACAGAAACCTGAAACGTAGGAATTATTCTCCTA
TTTGCAGTAATAGCCACCGCCTTCATAGGTTATGTATTACCATGAGGACAAATATCATTC
TGAGGGGCAACAGTAATCACAAACCTATTATCCGCAATCCCCTATATCGGCACTGATCTT
GTAGAATGAATCTGAGGCGGCTTCTCAGTAGATAAAGCCACCCTTACCCGATTTTTTGCA
TTCCATTTCCTACTTCCCTTTATCATTGCAGCCATGGCAATAGTACACCTGCTATTTCTA
CACGAAACTGGATCTAACAACCCTACAGGAATACCAGCTAACTCCGATATAATCCCCTTT
CACCCTTATTACACAATCAAAGACATCCTAGGACTTCTACTAATACTATTAGCCCTACTC
ATACTAGTACTATTTTCCCCTGATCTCCTAGGAGACCCCGACAACTATACTCCAGCCAAC
CCCCTCAACACACCTCCCCATATTAAGCCAGAATGATATTTCCTATTCGCCTACGCAATC
CTACGATCAATCCCAAATAAACTTGGAGGCGTACTAGCCTTAGTACTCTCTATTCTTATC
CTAATAATTGTTCCCATACTACACCCCTCCAAACAACGAAGCATAACATTCCGACCCCTT
AGCCAATGCCTCTTCTGACTACTAGTAGCAGACCTATTTACCCTTACATGAATTGGAGGC
CAACCAGTAGAGCACCCCTACATTATCATTGGCCAACTAGCATCAATTCTATACTTCTCN
NNNNNNNNNNNNTTTATACCTCTAACAAGCCTAATAGAAAATCATC--------------

>1411_MGZVM
ATGACCAACATTCGAAAATCTCACCCCTTAATCAAAATCATCAATGACGCATTCATTGAC
CTTCCAGCCCCATCAAATATCTCCTCTTGATGAAACTTCGGATCCCTCTTAGGAATCTGT
CTTGCCATACAAATCCTAACAGGATTATTCCTAGCAATACATTACACATCAGACACCGCC
ACCGCATTCAATTCAGTCACCCACATCTGCCGAGACGTCAATTATGGATGACTCCTCCGC
TATCTACACGCCAATGGAGCTTCCATATTCTTTATCTGCTTATATCTCCACGTTGGACGT
GGCCTATATTACGGATCATACACATATACAGAAACATGAAATGTAGGTATTATCCTCCTA
TTCGCAGTAATAGCCACAGCCTTCATAGGCTACGTACTACCATGAGGACAAATATCATTT
TGAGGAGCAACCGTAATCACAAACCTCCTCTCTGCAATCCCATACATCGGAACTGACCTT
GTCGAATGAATCTGAGGAGGGTTCTCAGTAGACAAAGCAACCCTCACCCGATTTTTTGCC
TTTCACTTCTTACTTCCTTTTATTATTGCCGCAATAGTAATGGTACACCTCCTATTCTTA
CACGAAACTGGATCCAACAATCCCACAGGAATTCCAGCTAACTCTGACATAATCCCATTC
CACCCATACTACACAATCAAAGACATTCTAGGACTTCTACTAATACTAACAGCATTACTC
ATACTAGTATTATTCTCCCCTGATCTACTAGGTGACCCCGACAATTACACCCCAGCTAAT
CCACTAAACACACCCCCTCATATTAAACCAGAGTGATATTTCCTATTCGCCTACGCAATC
TTACGATCAATCCCCAACAAACTAGGAGGCGTCCTAGCCCTAGTGTTATCCATCCTCATC
CTAATGATTGTACCAATTCTCCACACCTCCAAACAACGAAGCATAACCTTTCGACCCCTC
AGCCAATGCCTTTTCTGACTATTAGTAGCAGACCTGCTCACCCTTACATGAATCGGCGGC
CAACCAGTGGAACACCCATACATCATCATTGGGCAACTAGCATCTATTCTATATTTCTCC
ATCATCCTCTTACTTATACCCCTGACAAGCCTTATAGAAAACCACTTTCTAAAATGAAGA

>1413_MFA_ZV_M
-----------------ATCTCACCCCCTAATTAAAATTGTTAACGATGCATNNNNNNNN
NNNNNNNCTCCATCAAATATTTCTTCTTGATGAAANNNNGGCTCTCTCTTAGGAGTCTGC
CTTATAGTGCAAATCTTAACAGGCTTATTCCTAGCAATACATTACACATCAGACACCGCC
ACAGCCTTCAATTCAGTAACACATATCTGCCGAGACNTCAACTATGGATGATTACTACGG
TACCTACATGCTAACGGAGCCTCTATATTCTTTATTTGCCTTTATCTCCATGTTGGCCGA
GGATTATATTATGGATCCTATACATATACTGAAACATGAAATGTAGGAATTATCCTTTTA
TTTGCTGTCATAGCCACCGCCTTCATAGGCTATGTCCTACCATGAGGACAAATATCTTTT
TGAGGAGCAACTGTCATCACAAATCTACTATCTGCAAWCCCCTATATTGGAACAGACCTT
GTAGAATGAATCTGAGGAGGCTTTTCAGTAGATAAAGCCACTCTCACTCGATTCTTCGCA
TTCCATTTCTTACTCCCCTTTATTATCGCAGCCATAGCCATAGTCCATCTACTATTCCTA
CACGAAACAGGATCCAACAACCCCACAGGAATCCCAGCTAACACAGATATAATTCCATTC
CACCCCTACTATACAATTAAAGATGTCCTAGGACTACTACTAATAATTATAGCCCTACTA
ATATTAGTATTGTTCTCTCCTGACTTACTAGGGGACCCTGACAATTATACTCCAGCCAAC
CCCCTAAACACACCCCCACATATTAAACCAGAATGATACTTCTTGTTCGCATACGCAATT
CTACGATCAATTCCAAATAAACTAGGAGGAGTACTAGCTTTAGTCCTATCAATTCTTATC
CTAATAATTGTCCCAATTCTCCATACCTCAAAACAACGAAGCATAACTTTCCGACCTCTG
AGCCAATGTCTCTTCTGATTATTAGTA---------------------------------
------------------------------------------------------------
------------------------------------------------------------

>1414_MGZVM
-------------GAAAATCTCATCCCCTAATTAAAATTGTTAACGATGCATTCATCGAC
CTACCAGCTCCATCAAATATTTCTTCTTGATGAAATTTCGGCTCTCTCTTAGGAGTCTGC
CTTATTGTGCAAATCTTAACAGGCTTATTCCTAGCAATACATTACACATCAGACACCGCC
ACAGCCTTCAATTCAGTAACACATATCTGCCGAGACGTCAATTATGGGTGATTACTACGG
TACCTACACGCTAACGGAGCCTCTATATTCTTTATTTGCCTTTATCTCCATGTTGGCCGA
GGATTATACTACGGATCCTATACATATACTGAAACATGAAATGTAGGAATTATCCTCTTA
TTTGCTGTTATAGCCACCGCTTTCATAGGCTATGTCCTACCATGAGGGCAAATATCTTTT
TGAGGAGCAACCGTCATCACAAACCTACTATCTGCAATCCCCTATATTGGAACAGACCTT
GTAGAATGAATTTGAGGAGGCTTTTCAGTAGATAAAGCCACTCTCACTCGATTCTTCGCA
TTCCATTTCTTACTCCCCTTTATCATTGCAGCCATAGCCATAGTCCATCTCCTATTCCTA
CACGAAACAGGATCCAACAATCCCACAGGAATCCCAGCTAACACAGATATAATTCCATTC
CACCCCTACTATACAATCAAAGATGTCTTAGGACTCCTACTAATAATTATAGCCCTACTA
ATATTAGTATTGATCTCTCCTGACCTACTA------------------------------
------------------------------------------------------------
------------------------------------------------------------
-------------CAATTCTCCATACCTCAAATCAACGCACCATAACTTTCCGACCTGTA
AGCCAATGTCTCTTCTGAYTASTAGTAGCAGATCTATTAACTTTAACATGAATCGGAGGC
CAACCAGTAGAACATCCCTATATTATCATMGGCCAATTAGCATCCATTCTATACTTCTCC
ATTATTATTCTATTAATACCCCTAACAAGCTTAATAGAAAATCACCTAC-----------

>1415_MGZVM
-------------GAAAATCTCACCCCTTAATCAAAATCATCAATGACGCATTCATTGAC
CTTCCAGCCCCATCAAATATCTCCTCTTGATGAAACTTCGGATCCCTCTTAGGAATCTGT
CTTGCCATACAAATCCTAACAGGATTATTCCTAGCAATACATTACACATCAGACACCGCC
ACCGCATTCAATTCAGTCACCCACATCTGCCGAGACGTCAATTATGGATGACTCCTCCGC
TATCTACACGCCAATGGAGCTTCCATATTCTTTATCTGCTTATATCTCCACGTTGGACGT
GGCCTATATTACGGATCATACACATATACAGAAACATGAAATGTAGGTATTATCCTCCTA
TTCGCAGTAATAGCCACAGCCTTCATAGGCTACGTACTACCATGAGGACAAATATCATTT
TGAGGAGCAACCGTAATCACAAACCTCCTCTCTGCAATCCCATACATCGGAACTGACCTT
GTCGAATGAATCTGAGGAGGGTTCTCAGTAGACAAAGCAACCCTCACCCGATTTTTTGCC
TTTCACTTCTTACTTCCTTTTATTATTGCCGCAATAGTAATGGTACACCTCCTATTCTTA
CACGAAACTGGATCCAACAATCCCACAGGAATTCCAGCTAACTCTGACATAATCCCATTC
CACCCATACTACACAATCAAAGACATTCTAGGACTTCTACTAATACTAACAGCATTACTC
ATACTAGTATTATTCTCCCCTGATCTACTAGGTGACCCCGACAATTACACCCCAGCTAAT
CCACTAAACACACCCCCTCATATTAAACCAGAGTGATATTTCCTATTCGCCTACGCAATC
TTACGATCAATCCCCAACAAACTAGGAGGCGTCCTAGCCCTAGTGTTATCCATCCTCATC
CTAATGATTGTACCAATTCTCCACACCTCCAAACAACGAAGCATAACCTTTCGACCCCTC
AGCCAATGCCTTTTCTGACTATTAGTAGCAGACCTGCTCACCCTTACATGAATCGGCGGC
CAACCAGTGGAACACCCATACATCATCATTGGGCAACTAGCATCTATTCTATATTTCTCC
ATCATCCTCTTACTTATACCCCTGACAAGCCTTATAGAAAACCACTTTCT----------

>1423_MFA_ZV_M
-------------GAAAATCTCATCCCCTAATCAAAATTGTTAACGATGCATTCATCGAC
CTACCAGCTCCATCAAATATCTCTTCTTGATGAAATTTCGGCTCTCTCTTAGGAGTCTGC
CTTATAGTGCAAATCTTAACAGGCTTATTCCTAGCAATACATTACACATCAGATACCGCC
ACAGCCTTCAATTCAGTAACACATATCTGCCGAGACATCAATTATGGATGATTACTACGG
TACCTACACGCCAATGGAGCCTCTATATTCTTTATTTGCCTTTATCTCCATGTCGGCCGA
GGATTATACTACGGATCCTATACATATACTGAAACATGAAATGTAGGAATTATCCTCTTA
TTCGCTGTCATGGCCACCGCTTTCATAGGCTACGTCCTACCATGAGGACAAATATCTTTC
TGAGGAGCAACTGTCATCACAAATCTACTATCTGCAATCCCCTATATTGGAACAGACCTT
GTAGAATGAATCTGAGGGGGCTTTTCAGTAGATAAAGCCACTCTCACCCGATTCTTCGCA
TTCCATTTCTTACTCCCCTTTATTATTGCAGCCATAGCCATAGTCCATCTCCTATTCCTA
CACGAAACAGGATCCAACAATCCCACAGGAATCCCAGCTAATACAGACATAATTCCATTC
CACCCCTACTATACAATCAAAGATGTCCTAGGACTCCTACTAATAATTATAGCCCTACTA
ATATTAGTATTGTTCTCTCCTGACCTACTAGGAGACCCTGACAATTATACTCCAGCCAAC
CCCCTAAACACGCCTCCACATATTAAACCAGAATGATATTTCTTGTTCGCATACGCAATT
CTACGATCAATTCCAAATAAACTAGGAGGAGTATTAGCCTTAGTCCTATCAATTCTTATC
CTAATAATTGTCCCAATTCTCCATACCTCAAAANNNNNNNNNNNNNNNNNNNNNNNNNNN
NNNNNNNNNNNNNNNNNNNNNNNNNNNNNNNNNNNNNNNNNNNNNNNNNNNNNNNNNNNN
NNNNNNNNNNNNNNNNNNNNNNNNNNNNNNNNNNNNNNNNNNNCCATTCTATACTTCTCC
ATTATTATTCTATTAATACCCCTAACAAGTCTAATAGAAAACCACCTATGAAAATGA---

>1425_MGZVM
-------------GAAAATCGCACCCTCTAGTAAAAATTATTAATAGCTCATTCATTGAC
CTCCCCGCCCCATCAAATATCTCATCCTGATGAAACTTCGGATCTCTCCTAGGAATCTGC
TTAGCACTACAAATTCTAACAGGTCTATTCTTAGCCATACACTATACATCAGATACTGCA
ACAGCTTTCAACTCTGTCACCCATATTTGTCGAGACGTAAACTATGGTTGAATTCTACGC
TACCTACACGCAAATGGAGCCTCTATGTTTTTTATCTGCCTATACCTCCATGTAGGACGA
GGTCTTTACTATGGTTCCTACATATATACAGAAACCTGAAACATTGGAGTTATCTTACTA
TTCGCCGTAATAGCAACAGCTTTCATGGGTTACGTACTCCCATGAGGCCAAATGTCCTTC
TGAGGAGCAACCGTAATTACTAACCTACTCTCTGCAATCCCATACATTGGAATAAACCTT
GTAGAATGAATCTGAGGTGGATTCTCTGTTGATAAGGCCACCTTAACCCGATTCTTTGCC
TTTCACTTTCTACTTCCATTTATCATTGCAGCTTTAGTTATAGTTCACCTGTTATTCTTA
CATGAAACAGGATCCAATAATCCAACAGGAATTCCCGCCAACGCAGACATAATCCCCTTT
CACCCCTATTACACAATTAAAGATATTCTTGGCCTACTATTAATAATCACAGCCCTTCTC
ACTCTGGTATTATTCTCCCCTGATTTGCTAGAAGATCCTGACAATTACACACCAGCTAAT
CCACTAAATACCCCTCCCCACATTAAACCAGAGTGATATTTTCTATTTGCATACGCAATT
TTACGGTCAATTCCAAATAAATTGGGAGGAGTACTAGCTCTAGTACTATCAATTCTTATC
TTAATTATTATCCCCCTACTTCACACTTCTAAGCAACGCAGCATGACTTTCCGTCCCTTA
AGCCAATGTCTATTCTGACTATTAACAGCAGACCTCTTTACTCTAACATGAATTGGAGGA
CAACCTGTCGAACATCCATATGTCATCATTGGTCAACTAGCATCAATTCTTTACTTCTCT
ATCATCATTATCCTAATACCACTTACCAGCCTAATAGAAAACCACCTA------------

>1431_MFA_ZV_M
-----------------ATCTCACCCCCTAATTAAAATTGTTAACGATGCATNNNNNNNN
NNNNNAGCTCCATCAAATATTTCTTCTTGATGAAANNNNNGCTCTCTCTTAGGAGTCTGC
CTTATAGTGCAAATCTTAACAGGCTTATTCCTAGCAATACATTACACATCAGACACCGCC
ACAGCCTTCAATTCAGTAACACATATCTGCCGATACGTCAACTATGGATGATTACTACGG
TACCTACACGCTAACGGAGCCTCTATATTCTTTATTTGCCTTTATCTCCATGTTGGCCGA
GGACTATATTATGGATCCTATACATATACTGAAACATGAAATGTAGGAATTATCCTTTTA
TTTGCTGTCATAGCCACCGCCTTCATAGGCTATGTCCTACCATGAGGACAAATATCTTTT
TGAGGAGCAACTGTCATCACAAATCTACTATCTGCAATCCCCTATATTGGAACAGACCTT
GTAGAATGAATCTGAGGAGGCTTTTCAGTAGATAAAGCCACTCTCACTCGATTCTTCGCA
TTCCACTTCTTACTCCCCTTTATCATCGCAGCCATAGCTATAGTCCATCTCCTATTCCTA
CACGAAACAGGATCCAACAACCCCACAGGAATCCCAGCTAACACAGATATAATTCCATTC
CACCCCTACTATACAATTAAAGATGTCCTAGGACTCCTACTAATAATTATAGCCCTACTA
ATATTAGTATTGTTCTCTCCTGACTTACTAGGGGACCCTGACAATTATACTCCAGCCAAC
CCCCTAAACACACCCCCACATATTAAACCAGAATGATACTTCTTATTCGCATACGCAATT
CTACGATCGATTCCAAATAAACTAGGAGGAGTACTAGCTTTAGTCCTATCAATTCTTATC
CTAATAATTGTCCCAATTCTCCATACCTCAAAACAACGAAGCATAACTTTCCGACCTCTG
AGCCAATGTCTCTTCTGATTATTAGTAGCAGANNNNTTAACTCTAACATGAATCGGAGGC
CAACCAGTAGAACATCCCTATATTATCATCGGTCAACTAGCATCCATTCTATACTT----
------------------------------------------------------------

>1435_MFA_ZV_M
-------------GAAAATCTCACCCCCTAATTAAAATTGTTAACGATGCATTCATCGAC
CTACCAGCTCCATCAAATATTTCTTCTTGATGAAATTTCGGCTCTCTCTTAGGAGTCTGC
CTTATAGTGCAAATCTTAACAGGCTTATTCCTAGCAATACATTACACATCAGACACCGCC
ACAGCCTTCAATTCAGTAACACATATCTGCCGAGACGTCAACTATGGATGATTACTACGG
TACCTACACGCTAACGGAGCCTCTATATTCTTTATTTGCCTTTATCTCCATGTTGGCCGA
GGATTATATTATGGATCCTATACATATACTGAAACATGAAATGTAGGAATTATCCTTCTA
TTTGCTGTCATAGCCACCGCCTTCATAGGCTATGTCCTACCATGAGGACAAATATCTTTT
TGAGGAGCAACTGTCATCACAAATCTACTATCTGCAATCCCCTATATTGGAACAGACCTT
GTAGAATGAATCTGAGGAGGCTTTTCAGTAGATAAAGCCACTCTCACTCGATTCTTCGCA
TTCCATTTCTTACTCCCCTTTATTATCGCAGCCATAGCCATAGTCCATCTACTATTCCTA
CACGAAACAGGATCCAACAACCCCACAGGAATCCCAGCTAACACAGATATAATTCCATTC
CACCCCTACTATACAATTAAAGATGTCCTAGGACTACTACTAATAATTATAGCCCTACTA
ATATTAGTATTGTTCTCTCCTGACTTACTAGGGGACCCTGACAATTATACTCCAGCCAAC
CCCCTAAACACACCCCCACATATTAAACCAGAATGATACTTCTTGTTCGCATACGCAATT
CTACGATCAATTCCAAATAAACTAGGAGGAGTACTAGCTTTAGTCCTATCAATTCTTATC
CTAATAATTGTCCCAATTCTCCATACCTCAAAACAACGAAGCATAACTTTCCGACCTCTG
AGCCAATGTCTCTTCTGATTATTAGTAGCAGATTTATTAACTCTAACATGAATCGGAGGC
CAACCAGTAGAACATCCCTATATTATCATCGGCCAATTAGCATCCATTCTATACTTCTCC
ATTATTATTCTATTAATACCACTAACAAGTCTAATAGAAAATCATCT-------------

>1449_MFA_ZV_M
-------------GAAAATCTCACCCCCTAATTAAAATCGTCAATGAAGCATTCATTGAT
TTACCAGCTCCATCAAATATCTCTTCCTGATGAAATTTTGGCTCACTCCTAGGAGTATGC
TTAGCCATACAAATTATAACCGGGTTATTCCTAGCAATACACTATACATCAGACACAGCC
ACCGCATTCAACTCAGTCACACATATCTGCCGAGACGTTAATTACGGTTGATTACTCCGT
TACCTACATGCTAACGGAGCCTCCATATTCTTTATCTGCTTATATCTCCACATTGGACGA
GGATTATATTATGGATCCTATACATATACAGAAACATGAAACGTAGGAATCATCCTCCTA
TTCGCAGTAATAGCCACTGCCTTCATAGGCTATGTATTACCATGAGGACAAATATCCTTC
TGAGGAGCAACCGTTATCACAAACCTTCTATCTGCAATTCCATACATCGGGACTGACCTT
GTAGAATGAATCTGAGGAGGCTTTTCAGTAGACAAAGCCACCCTCACCCGATTTTTTGCC
TTCCACTTCCTACTTCCCTTTATTATTGCTGCCATAGTTATAGTCCACCTCCTATTCCTA
CACGAAACAGGATCTAATAACCCTACAGGAATCCCAGCTAATTCAGACATAATCCCATTC
CACCCTTACTACACAATCAAAGATATCTTAGGACTCCTACTCATATTAGTAGCATTACTT
ATACTAGTATTATTCTCTCCCGACTTACTAGGAGACCCCGACAATTATACCCCAGCCAAC
CCTCTCAACACACCTCCACATATCAAACCAGAATGATATTTCCTATTCGCTTACGCAATC
CTACGATCAATCCCTAACAAACTAGGAGGCGTACTAGCCCTCGTCCTATCTATCCTTATC
TTAATAATTGTACCAATTCTCCACACCTCTAAACAACGAAGTATAACCTTCCGACCCCTA
AGCCAATGCCTTTTCTGACTACTAGTAGCAGACTTACTTACCCTCACATGAATTGGAGGT
CAACCAGTAGAACACCCATACGTAATCATTGGTCAACTAGCGTCCATTCTTTATTTTTCT
ATTATTCTTCTACTTATACCCCTAACAAGCCTAATAGAAAATCACCTATTAAAATGA---

>184_MGZVM
------AACCTCCGAAAATCTCACCCCCTGCTAAAAATTATTAACAACTCATTTATTGAC
CTACCCGCTCCCTCAAACATCTCAGCATGATGAAATTTCGGGTCTCTACTAGGAATTTGC
TTAGCTCTACAAATCCTGACAGGACTATTTCTAGCTATACATTATACATCAGACACCGGA
ACAGCCTTCATCTCCGTCACCCATATTTGCCGAGATGTAAATTATGGATGANTACTACGT
TATCTTCACGCTAACGGCGCTTCTATATTTTTTATTTGCCTTTATCTACACGTAGGTCGA
GGCCTCTATTATGGATCATACTTATACAAAGAGACATGGAACATAGGAGTAATCTTATTA
TTTGCCGTTATGGCAACCGCCTTTATAGGATACGTACTCCCATGAGGACAAATATCCTTC
TGAGGAGCAACCGTGATTACCAATTTATTATCCGCAATTCCCTATATCGGAACAGAACTT
GTAGAATGGATCTGAGGCGGCTTCTCAGTAGACAAAGCTACCCTAACTCGATTTTTCGCC
TTCCATTTTCTACTCCCTTTTATTATTTCAGCTATAGTTATAGTTCACCTTTTATTTTTA
CACGAAACTGGATCCAATAACCCAACAGGCATTCCATCAAACGCTGATATAATCCCCTTT
CACCCTTATTACACAATTAAAGATATTCTAGGACTATTTATAATAATCACCGCACTTCTG
ACCCTGGTATTATTTGCCCCCGATATATTAGGAGACCCTGATAATTATATACCAGCCAAT
CCACTTAACACACCACCCCATATTAAACCCGAGTGATATTTTCTATTTGCATACGCCATC
CTACGATCTATCCCTAATAAACTAGGAGGAGTATTAGCACTAGTTGCCTCAATTTTAATC
TTAATCATTATTCCCATATTACATACCTCTAAAC--------------------------
------------------------------------------------------------
------------------------------------------------------------
------------------------------------------------------------

>221_MGZVM
------AACATTCGAAAATCTCACCCCCTAGTAAAAATTATCAATAGCTCATTCATTGAC
CTCCCCGCCCCATCAAATATCTCATCCTGATGAAACTTCGGATCCCTTCTGGGAATCTGC
TTAGCACTACAAATTCTAACAGGGCTATTCTTGGCCATACATTACACATCAGATACTGCA
ACAGCTTTCAACTCTGTTACCCATATTTGCCGAGACCTAAACTATGGTTGGGTCCTACGC
TACCTGCATGCAAACGGAGCCTCTATATTTTTTATCTGCCTATACCTCCATGTAGGGCGA
GGTCTTTACTATGGTTCTTACATGTATACAGAAACCTGAAACATTGGAGTTATCCTACTA
TTCGCTGTAATAGCAACGGCTTTTATGGGATACGTACTCCCATGGGGCCAAATGTCCTTC
TGAGGGGCAACCGTAATTACTAACCTGCTCTCTGCAATCCCATATATCGGGACAAACCTT
GTAGAATGAATCTGAGGTGGATTCTCTGTTGACAAGGCCACCCTGACTCGATTCTTTGCC
TTTCACTTTCTACTTCCATTTATTATTGCAGCTATAGTCATAGTTCACCTATTATTCTTA
CATGAAACAGGATCTAACAATCCAACAGGAATTCCCGSCAACGSAGACATAATCCCCTTT
CACCCCTATTATACAATTAAAGATATTCTTGGCCTACTATTAATAATCACAGCCCTTCTC
ACTCTAGTATTATTCTCCCCTGATTTGCTAGGAGATCCCGACAATTACACACCAGCCAAC
CCACTAAATACCCCTCCTCATATCAAACCAGAGTGATACTTTCTATTCGCATATGCAATT
TTACGGTCAATTCCAAACAAACTGGGAGGAGTATTAGCTCTAGTATTATCAATTCTCATC
TTAATTATTGTCCCTCTACTTCACACCTCCAAGCAACGCAGCATAACTTTCCGTCCCCTA
AGTCAATGCCTATTCTGACTATTAACAGCAGACCTCTTTACTCTAACATGAATTGGAGGA
CAACCTGTCGAGCACCCATATGTTATTATTGGTCAACTAGCATCAATTCTTTACTTCTCT
ATTATCATTATCCTAATACCACTTACCAGCCTAATAGAAAATCACCTATTAAAATGAAGA

>1461_MFA_ZV_M
------------CGAAAATCTCACCCCCTGCTAAAAATTATTAACAACTCATTTATTGAC
CTACCCGCTCCCTCAAACATCTCAGCATGATGAAATTTTGGGTCTCTACTAGGAATTTGC
TTAGCTCTACAAATCCTGACAGGACTATTCCTAGCTATACATTATACATCAGACACCGCA
ACAGCCTTCATCTCCGTCACCCATATTTGCCGAGATGTAAATTATGGATGAGTACTACGT
TATCTTCACGCTAACGGCGCTTCTATATTTTTTATTTGCCTTTATCTACACGTAGGTCGA
GGACTCTATTATGGATCATACTTATACAAAGAGACATGGAACATAGGAGTAATCTTATTA
TTTGCCGTTATGGCAACCGCCTTTATAGGATACGTACTCCCATGAGGACAAATATCCTTC
TGAGGAGCAACCGTGATTACCAATTTATTATCCGCAATTCCCTATATCGGAACAGAACTT
GTAGAATGGATCTGAGGCGGCTTCTCAGTAGACAAAGCTACCCTAACTCGATTTTTCGCC
TTCCATTTTCTACTCCCTTTTATTATTTCAGCTATAGTTATAGTTCACCTTTTATTTTTA
CACGAAACTGGATCCAATAACCCAACAGGCATTCCATCAAACGCTGATATAATCCCCTTT
CACCCTTATTACACAATTAAAGATATTCTAGGACTATTTATAATAATCACCGCACTTCTG
ACCCTGGTATTATTTGCCCCCGATATATTAGGAGACCCTGATAATTATATACCAGCCAAT
CCACTTAACACACCACCCCATATTAAACCCGAGTGATATTTTCTATTTGCATACGCCATC
CTACGATCTATCCCTAATAAACTAGGAGGAGTATTAGCACTAGTTGCCTCAATTTTAATC
TTAATCATTATTC-----------------------------------------------
------------------------------------------------------------
------------------------------------------------------------
------------------------------------------------------------

>1421_MFA_ZV_M
---------------------------CTGCTAAAAATTATTAACAACTCATTTATTGAC
CTACCCGCTCCCTCAAACATCTCAGCATGATGAAATTTTGGGTCTCTACTAGGAATTTGC
TTAGCTCTACAAATCCTGACAGGACTATTTCTAGCTATACATTATACATCAGACACCGCA
ACAGCCTTCATCTCCGTCACCCATATTTGCCGAGATGTAAATTATGGATGAGTACTACGT
TATCTTCACGCTAACGGCGCTTCTATATTTTTTATTTGCCTTTATCTACACGTAGGTCGA
GGCCTCTATTATGGATCATACTTATACAAAGAGACATGGAACATAGGAGTAATCTTATTA
TTTGCCGTTATGGCAACCGCCTTTATAGGATACGTACTCCCATGAGGACAAATATCCTTC
TGAGGAGCAACCGTGATTACCAATTTATTATCCGCAATTCCCTATATCGGAACAGAACTT
GTAGAATGGATCTGAGGCGGCTTCTCAGTAGACAAAGCTACCCTAACTCGATTTTTCGCC
TTCCATTTTCTACTCCCTTTTATTATTTCAGCTATAGTTATAGTTCACCTTTTATTTTTA
CACGAAACTGGATCCAATAACCCAACAGGCATTCCATCAAACGCTGATATAATCCCCTTT
CACCCTTATTACACAATTAAAGATATTCTAGGACTATTTATAATAATCACCGCACTTCTG
ACCCTGGTATTATTTGCCCCCGATATATTAGGAGACCCTGATAATTATATACCAGCCAAT
CCACTTAACACACCACCCCATATTAAACCCGAGTGGTATTTTCTATTTGCATACGCCATC
CTACGATCTATCCCTAATAAACTAGGAGGAGTATTAGCACTAGTTGCCTCAATTTTAATC
TTAATCATTATTCCCATATTACATACCTCTAAACAACGTAGCATAACCTTTCCG------
------------------------------------------------------------
------------------------------------------------------------
------------------------------------------------------------
